# Supplementary material for: Impairment of Macrophage Functions by the Senescence-Associated Secretory Phenotype of Vascular Smooth Muscle Cells—Brief Report
Source: Arterioscler Thromb Vasc Biol. 2026 Apr 2;46(5):e324299. doi: 10.1161/ATVBAHA.125.324299 (PMC13098668; doi:10.1161/ATVBAHA.125.324299)
Supplement: Supplementary file 2 [file atv-46-e324299-s002.xlsx]

## Sheet: Sen vs. Prol (Untreated)
Protein Name	UniProt ID	Gene	Coverage	Fold Change (Log2)	Adjusted p-Value	Comparison	p-Value	N Samples	Frac. Samples	Median Int. (Log10)	Biological Process	Molecular Function	Cellular Component
Natriuretic peptides B	P16860	NPPB	P16860: 20.149253731343283%	5.49489	0.0258676	Untreated senescent VSMCs / Untreated proliferating VSMCs	0.00988422	24	1	4.34278	cGMP biosynthetic process [GO:0006182]; receptor guanylyl cyclase signaling pathway [GO:0007168]; regulation of vascular permeability [GO:0043114]; system process [GO:0003008]; cardiac conduction system development [GO:0003161]; protein folding [GO:0006457]; cell surface receptor signaling pathway [GO:0007166]; body fluid secretion [GO:0007589]; regulation of blood pressure [GO:0008217]; negative…	signaling receptor binding [GO:0005102]; hormone activity [GO:0005179]; protein binding [GO:0005515]; diuretic hormone activity [GO:0008613]; guanylate cyclase activator activity [GO:0030250]; hormone receptor binding [GO:0051427]	extracellular region [GO:0005576]; extracellular space [GO:0005615]; protein-containing complex [GO:0032991]; cytoplasm [GO:0005737]
C-C motif chemokine 20;Isoform of P78556, Isoform 2 of C-C motif chemokine 20	P78556;P78556-2	CCL20;CCL20	P78556: 33.33333333333333%; P78556-2: 33.68421052631579%	4.97212	0.022604	Untreated senescent VSMCs / Untreated proliferating VSMCs	0.00700139	22	0.916667	4.50723	positive regulation of T cell migration [GO:2000406]; chemotaxis [GO:0006935]; inflammatory response [GO:0006954]; immune response [GO:0006955]; signal transduction [GO:0007165]; cell-cell signaling [GO:0007267]; calcium-mediated signaling [GO:0019722]; killing of cells of another organism [GO:0031640]; defense response to bacterium [GO:0042742]; cell chemotaxis [GO:0060326]; antimicrobial humora…	cytokine activity [GO:0005125]; protein binding [GO:0005515]; chemokine activity [GO:0008009]; CCR6 chemokine receptor binding [GO:0031731]	extracellular region [GO:0005576]; extracellular space [GO:0005615]
Electron transfer flavoprotein subunit beta	P38117	ETFB	P38117: 63.921568627450974%	4.02518	0.0100516	Untreated senescent VSMCs / Untreated proliferating VSMCs	0.000116664	24	1	4.21752	amino acid catabolic process [GO:0009063]; respiratory electron transport chain [GO:0022904]; fatty acid beta-oxidation using acyl-CoA dehydrogenase [GO:0033539]	protein binding [GO:0005515]; electron transfer activity [GO:0009055]	mitochondrion [GO:0005739]; mitochondrial matrix [GO:0005759]; electron transfer flavoprotein complex [GO:0045251]
Geranylgeranyl transferase type-2 subunit alpha	Q92696	RABGGTA	Q92696: 57.49559082892416%	3.95873	0.013671	Untreated senescent VSMCs / Untreated proliferating VSMCs	0.00107628	24	1	4.09043	visual perception [GO:0007601]; protein geranylgeranylation [GO:0018344]; protein modification process [GO:0036211]; endoplasmic reticulum to Golgi vesicle-mediated transport [GO:0006888]	prenyltransferase activity [GO:0004659]; protein geranylgeranyltransferase activity [GO:0004661]; Rab geranylgeranyltransferase activity [GO:0004663]; protein binding [GO:0005515]; zinc ion binding [GO:0008270]; protein prenyltransferase activity [GO:0008318]; transferase activity [GO:0016740]; small GTPase binding [GO:0031267]	cytosol [GO:0005829]; plasma membrane [GO:0005886]; Rab-protein geranylgeranyltransferase complex [GO:0005968]; cytoplasm [GO:0005737]
Ubiquitin-like protein ISG15	P05161	ISG15	P05161: 55.757575757575765%	3.89756	0.0214709	Untreated senescent VSMCs / Untreated proliferating VSMCs	0.00603148	24	1	4.0757	response to bacterium [GO:0009617]; modification-dependent protein catabolic process [GO:0019941]; ISG15-protein conjugation [GO:0032020]; immune system process [GO:0002376]; regulation of immune system process [GO:0002682]; integrin-mediated signaling pathway [GO:0007229]; response to virus [GO:0009615]; positive regulation of bone mineralization [GO:0030501]; negative regulation of protein ubiq…	integrin binding [GO:0005178]; protein binding [GO:0005515]; protein tag activity [GO:0031386]; ubiquitin protein ligase binding [GO:0031625]	cytoplasm [GO:0005737]; extracellular region [GO:0005576]; nucleoplasm [GO:0005654]; cytosol [GO:0005829]; nucleus [GO:0005634]
Isoform of Q8WWI1, LIM domain 7	E9PMS6	LMO7	E9PMS6: 0.7058823529411765%	3.89272	0.0354372	Untreated senescent VSMCs / Untreated proliferating VSMCs	0.0175213	16	0.666667	4.28846
Isoform of O00469, Isoform 2 of Procollagen-lysine,2-oxoglutarate 5-dioxygenase 2	O00469-2	PLOD2	O00469-2: 59.894459102902374%	3.86277	0.01791	Untreated senescent VSMCs / Untreated proliferating VSMCs	0.00298695	24	1	4.77401	protein O-linked glycosylation [GO:0006493]; response to hypoxia [GO:0001666]; peptidyl-lysine hydroxylation [GO:0017185]; protein modification process [GO:0036211]; hydroxylysine biosynthetic process [GO:0046947]; collagen fibril organization [GO:0030199]	procollagen glucosyltransferase activity [GO:0033823]; iron ion binding [GO:0005506]; procollagen-lysine 5-dioxygenase activity [GO:0008475]; oxidoreductase activity [GO:0016491]; oxidoreductase activity, acting on paired donors, with incorporation or reduction of molecular oxygen [GO:0016705]; L-ascorbic acid binding [GO:0031418]; metal ion binding [GO:0046872]; dioxygenase activity [GO:0051213]	endoplasmic reticulum [GO:0005783]; endoplasmic reticulum membrane [GO:0005789]; membrane [GO:0016020]; rough endoplasmic reticulum membrane [GO:0030867]; extracellular exosome [GO:0070062]; extracellular matrix [GO:0031012]; extracellular space [GO:0005615]; Golgi apparatus [GO:0005794]
Acyl-coenzyme A thioesterase 13;Isoform of Q9NPJ3, Isoform 2 of Acyl-coenzyme A thioesterase 13	Q9NPJ3;Q9NPJ3-2	ACOT13;ACOT13	Q9NPJ3: 25%; Q9NPJ3-2: 29.914529914529915%	3.84467	0.0822472	Untreated senescent VSMCs / Untreated proliferating VSMCs	0.0555619	22	0.916667	4.19489	lipid metabolic process [GO:0006629]; protein homotetramerization [GO:0051289]; negative regulation of cold-induced thermogenesis [GO:0120163]	protein binding [GO:0005515]; hydrolase activity [GO:0016787]; metal ion binding [GO:0046872]; fatty acyl-CoA hydrolase activity [GO:0047617]	nucleus [GO:0005634]; cytoplasm [GO:0005737]; mitochondrion [GO:0005739]; mitochondrial matrix [GO:0005759]; spindle [GO:0005819]; cytosol [GO:0005829]; cytoskeleton [GO:0005856]
Electron transfer flavoprotein subunit alpha, mitochondrial	P13804	ETFA	P13804: 50.150150150150154%	3.80686	0.012948	Untreated senescent VSMCs / Untreated proliferating VSMCs	0.000861598	24	1	4.09125	amino acid catabolic process [GO:0009063]; respiratory electron transport chain [GO:0022904]; fatty acid beta-oxidation using acyl-CoA dehydrogenase [GO:0033539]	protein binding [GO:0005515]; electron transfer activity [GO:0009055]; oxidoreductase activity [GO:0016491]; flavin adenine dinucleotide binding [GO:0050660]	mitochondrion [GO:0005739]; mitochondrial matrix [GO:0005759]; electron transfer flavoprotein complex [GO:0045251]
Retinaldehyde dehydrogenase 3	P47895	ALDH1A3	P47895: 59.765625%	3.78217	0.01791	Untreated senescent VSMCs / Untreated proliferating VSMCs	0.0029635	24	1	4.40268	apoptotic process [GO:0006915]; optic cup morphogenesis involved in camera-type eye development [GO:0002072]; retinoic acid biosynthetic process [GO:0002138]; locomotory behavior [GO:0007626]; nucleus accumbens development [GO:0021768]; inner ear morphogenesis [GO:0042472]; retinoic acid metabolic process [GO:0042573]; positive regulation of apoptotic process [GO:0043065]; embryonic eye morphogen…	retinal dehydrogenase (NAD+) activity [GO:0001758]; aldehyde dehydrogenase (NAD+) activity [GO:0004029]; aldehyde dehydrogenase [NAD(P)+] activity [GO:0004030]; oxidoreductase activity [GO:0016491]; oxidoreductase activity, acting on the aldehyde or oxo group of donors, NAD or NADP as acceptor [GO:0016620]; protein homodimerization activity [GO:0042803]; thyroid hormone binding [GO:0070324]; NAD+…	cytoplasm [GO:0005737]; cytosol [GO:0005829]; extracellular exosome [GO:0070062]
Dehydrogenase/reductase SDR family member 4	Q9BTZ2	DHRS4	Q9BTZ2: 20.14388489208633%	3.77412	0.022656	Untreated senescent VSMCs / Untreated proliferating VSMCs	0.00703645	24	1	3.92166	alcohol metabolic process [GO:0006066]; steroid metabolic process [GO:0008202]; ketone metabolic process [GO:0042180]; retinol metabolic process [GO:0042572]; positive regulation of reactive oxygen species metabolic process [GO:2000379]; retinal metabolic process [GO:0042574]	3-beta-hydroxysteroid 3-dehydrogenase (NADP+) activity [GO:0000253]; carbonyl reductase (NADPH) activity [GO:0004090]; oxidoreductase activity [GO:0016491]; oxidoreductase activity, acting on NAD(P)H, quinone or similar compound as acceptor [GO:0016655]; alcohol dehydrogenase [NAD(P)+] activity [GO:0018455]; 3-beta-hydroxy-5-beta-steroid dehydrogenase (NADP+) activity [GO:0033703]; identical prot…	nucleus [GO:0005634]; mitochondrion [GO:0005739]; peroxisome [GO:0005777]; peroxisomal membrane [GO:0005778]; peroxisomal matrix [GO:0005782]; endoplasmic reticulum membrane [GO:0005789]; cytosol [GO:0005829]
Protein MMP24OS	A0A0U1RRL7	MMP24OS	A0A0U1RRL7: 36.61971830985916%	3.72449	0.0151679	Untreated senescent VSMCs / Untreated proliferating VSMCs	0.00159797	18	0.75	3.90621
High mobility group protein HMGI-C	P52926	HMGA2	P52926: 39.44954128440367%	3.69402	0.0365834	Untreated senescent VSMCs / Untreated proliferating VSMCs	0.0183829	24	1	4.39919	cell population proliferation [GO:0008283]; fibroblast proliferation [GO:0048144]; astrocyte differentiation [GO:0048708]; stem cell proliferation [GO:0072089]; spermatogenesis [GO:0007283]; positive regulation of cell population proliferation [GO:0008284]; male gonad development [GO:0008584]; cell proliferation in forebrain [GO:0021846]; pituitary gland development [GO:0021983]; negative regulat…	transcription cis-regulatory region binding [GO:0000976]; nucleic acid binding [GO:0003676]; DNA binding [GO:0003677]; minor groove of adenine-thymine-rich DNA binding [GO:0003680]; transcription corepressor activity [GO:0003714]; DNA-(apurinic or apyrimidinic site) endonuclease activity [GO:0003906]; protein binding [GO:0005515]; DNA binding, bending [GO:0008301]; enzyme binding [GO:0019899]; nu…	nuclear chromosome [GO:0000228]; chromatin [GO:0000785]; male germ cell nucleus [GO:0001673]; nucleus [GO:0005634]; nucleoplasm [GO:0005654]; senescence-associated heterochromatin focus [GO:0035985]; protein-DNA complex [GO:0032993]; SMAD protein complex [GO:0071141]
Charged multivesicular body protein 2b;Isoform of Q9UQN3, Isoform 2 of Charged multivesicular body protein 2b	Q9UQN3;Q9UQN3-2	CHMP2B;CHMP2B	Q9UQN3: 13.615023474178404%; Q9UQN3-2: 16.86046511627907%	3.68872	0.0932902	Untreated senescent VSMCs / Untreated proliferating VSMCs	0.0649572	21	0.875	4.06433	plasma membrane repair [GO:0001778]; autophagy [GO:0006914]; nucleus organization [GO:0006997]; endosome organization [GO:0007032]; vacuolar transport [GO:0007034]; mitotic metaphase chromosome alignment [GO:0007080]; regulation of centrosome duplication [GO:0010824]; protein transport [GO:0015031]; macroautophagy [GO:0016236]; viral release from host cell [GO:0019076]; nuclear membrane reassembl…	protein binding [GO:0005515]; protein domain specific binding [GO:0019904]; cadherin binding [GO:0045296]	lysosome [GO:0005764]; endosome [GO:0005768]; late endosome [GO:0005770]; plasma membrane [GO:0005886]; postsynaptic density [GO:0014069]; glutamatergic synapse [GO:0098978]; autophagosome membrane [GO:0000421]; kinetochore [GO:0000776]; cytoplasm [GO:0005737]; lysosomal membrane [GO:0005765]; kinetochore microtubule [GO:0005828]; cytosol [GO:0005829]; membrane [GO:0016020]; midbody [GO:0030496];…
Isoleucine--tRNA ligase, mitochondrial	Q9NSE4	IARS2	Q9NSE4: 41.30434782608695%	3.67779	0.0178785	Untreated senescent VSMCs / Untreated proliferating VSMCs	0.00283815	24	1	4.02613	translation [GO:0006412]; tRNA aminoacylation for protein translation [GO:0006418]; isoleucyl-tRNA aminoacylation [GO:0006428]; aminoacyl-tRNA metabolism involved in translational fidelity [GO:0106074]; mitochondrial translation [GO:0032543]	tRNA binding [GO:0000049]; nucleotide binding [GO:0000166]; aminoacyl-tRNA deacylase activity [GO:0002161]; aminoacyl-tRNA ligase activity [GO:0004812]; isoleucine-tRNA ligase activity [GO:0004822]; ATP binding [GO:0005524]; ligase activity [GO:0016874]	mitochondrion [GO:0005739]; mitochondrial matrix [GO:0005759]
C-C motif chemokine 8	P80075	CCL8	P80075: 15.151515151515152%	3.67695	0.0379907	Untreated senescent VSMCs / Untreated proliferating VSMCs	0.0193805	20	0.833333	4.62528	positive regulation of myoblast differentiation [GO:0045663]; positive regulation of myoblast fusion [GO:1901741]; positive regulation of leukocyte migration [GO:0002687]; calcium ion transport [GO:0006816]; intracellular calcium ion homeostasis [GO:0006874]; exocytosis [GO:0006887]; chemotaxis [GO:0006935]; inflammatory response [GO:0006954]; immune response [GO:0006955]; signal transduction [GO…	protein kinase activity [GO:0004672]; cytokine activity [GO:0005125]; protein binding [GO:0005515]; chemokine activity [GO:0008009]; heparin binding [GO:0008201]; phospholipase activator activity [GO:0016004]; CCR chemokine receptor binding [GO:0048020]	extracellular region [GO:0005576]; extracellular space [GO:0005615]
Serine beta-lactamase-like protein LACTB, mitochondrial	P83111	LACTB	P83111: 20.840950639853748%	3.66541	0.0584145	Untreated senescent VSMCs / Untreated proliferating VSMCs	0.0353934	21	0.875	4.28739	proteolysis [GO:0006508]; lipid metabolic process [GO:0006629]; regulation of lipid metabolic process [GO:0019216]	protein binding [GO:0005515]; peptidase activity [GO:0008233]; hydrolase activity [GO:0016787]; identical protein binding [GO:0042802]	mitochondrion [GO:0005739]; cytosol [GO:0005829]
Thiosulfate sulfurtransferase	Q16762	TST	Q16762: 39.39393939393939%	3.64943	0.017693	Untreated senescent VSMCs / Untreated proliferating VSMCs	0.00268557	23	0.958333	4.35231	sulfur amino acid catabolic process [GO:0000098]; cyanate catabolic process [GO:0009440]; epithelial cell differentiation [GO:0030855]; rRNA import into mitochondrion [GO:0035928]; rRNA transport [GO:0051029]	RNA binding [GO:0003723]; thiosulfate-cyanide sulfurtransferase activity [GO:0004792]; 5S rRNA binding [GO:0008097]; transferase activity [GO:0016740]; sulfurtransferase activity [GO:0016783]; 3-mercaptopyruvate sulfurtransferase activity [GO:0016784]	extracellular space [GO:0005615]; mitochondrion [GO:0005739]; mitochondrial matrix [GO:0005759]
Insulin-like growth factor-binding protein 3;Isoform of P17936, Isoform 2 of Insulin-like growth factor-binding protein 3	P17936;P17936-2	IGFBP3;IGFBP3	P17936: 64.60481099656357%; P17936-2: 63.2996632996633%	3.59458	0.0100516	Untreated senescent VSMCs / Untreated proliferating VSMCs	6.65261e-05	24	1	4.80266	MAPK cascade [GO:0000165]; regulation of cell growth [GO:0001558]; negative regulation of protein phosphorylation [GO:0001933]; protein phosphorylation [GO:0006468]; negative regulation of cell population proliferation [GO:0008285]; regulation of glucose metabolic process [GO:0010906]; regulation of growth [GO:0040008]; positive regulation of MAPK cascade [GO:0043410]; positive regulation of insu…	fibronectin binding [GO:0001968]; protein binding [GO:0005515]; insulin-like growth factor binding [GO:0005520]; protein tyrosine phosphatase activator activity [GO:0008160]; growth factor binding [GO:0019838]; insulin-like growth factor I binding [GO:0031994]; metal ion binding [GO:0046872]; insulin-like growth factor II binding [GO:0031995]	extracellular region [GO:0005576]; extracellular space [GO:0005615]; nucleus [GO:0005634]; endoplasmic reticulum lumen [GO:0005788]; insulin-like growth factor binding protein complex [GO:0016942]; insulin-like growth factor ternary complex [GO:0042567]
Inositol monophosphatase 1;Isoform of P29218, Isoform 3 of Inositol monophosphatase 1	P29218;P29218-3	IMPA1;IMPA1	P29218: 35.37906137184115%; P29218-3: 29.166666666666668%	3.49559	0.023081	Untreated senescent VSMCs / Untreated proliferating VSMCs	0.00743824	24	1	4.0994	inositol biosynthetic process [GO:0006021]; phosphatidylinositol biosynthetic process [GO:0006661]; phosphate-containing compound metabolic process [GO:0006796]; signal transduction [GO:0007165]; phosphatidylinositol phosphate biosynthetic process [GO:0046854]; inositol metabolic process [GO:0006020]	magnesium ion binding [GO:0000287]; glucose-6-phosphatase activity [GO:0004346]; protein binding [GO:0005515]; glucose-1-phosphatase activity [GO:0008877]; inositol monophosphate 1-phosphatase activity [GO:0008934]; hydrolase activity [GO:0016787]; manganese ion binding [GO:0030145]; lithium ion binding [GO:0031403]; identical protein binding [GO:0042802]; protein homodimerization activity [GO:00…	cytoplasm [GO:0005737]; cytosol [GO:0005829]
Dynein light chain Tctex-type 3	P51808	DYNLT3	P51808: 43.96551724137931%	3.49476	0.0295325	Untreated senescent VSMCs / Untreated proliferating VSMCs	0.0131986	24	1	3.85919	regulation of mitotic cell cycle [GO:0007346]; positive regulation of mitotic cell cycle [GO:0045931]; cell division [GO:0051301]; microtubule-based movement [GO:0007018]	protein binding [GO:0005515]; identical protein binding [GO:0042802]; dynein intermediate chain binding [GO:0045505]	kinetochore [GO:0000776]; chromosome, centromeric region [GO:0000775]; nucleus [GO:0005634]; chromosome [GO:0005694]; cytoplasm [GO:0005737]; cytoskeleton [GO:0005856]; microtubule [GO:0005874]; mitotic spindle astral microtubule [GO:0061673]; cytoplasmic dynein complex [GO:0005868]; dynein complex [GO:0030286]
Keratin, type II cuticular Hb5	P78386	KRT85	P78386: 2.1696252465483234%	3.49152	0.016087	Untreated senescent VSMCs / Untreated proliferating VSMCs	0.00190613	24	1	4.74231	epidermis development [GO:0008544]; intermediate filament organization [GO:0045109]; keratinization [GO:0031424]	structural molecule activity [GO:0005198]; protein binding [GO:0005515]; structural constituent of skin epidermis [GO:0030280]	extracellular space [GO:0005615]; cytosol [GO:0005829]; intermediate filament [GO:0005882]; keratin filament [GO:0045095]
Glutathione S-transferase theta-2;Glutathione S-transferase theta-2B	P0CG29;P0CG30	GSTT2;GSTT2B	P0CG29: 37.295081967213115%; P0CG30: 37.295081967213115%	3.47612	0.0333461	Untreated senescent VSMCs / Untreated proliferating VSMCs	0.0160566	23	0.958333	3.87596	glutathione metabolic process [GO:0006749]	glutathione transferase activity [GO:0004364]; transferase activity [GO:0016740]	nucleus [GO:0005634]; cytoplasm [GO:0005737]; cytosol [GO:0005829]; extracellular exosome [GO:0070062]
Putative WAS protein family homolog 3;WAS protein family homolog 2	C4AMC7;Q6VEQ5	WASH3P;WASH2P	C4AMC7: 8.855291576673865%; Q6VEQ5: 8.817204301075268%	3.44253	0.121461	Untreated senescent VSMCs / Untreated proliferating VSMCs	0.0901661	22	0.916667	4.20524	protein targeting to lysosome [GO:0006622]; endosome organization [GO:0007032]; endosomal transport [GO:0016197]; Arp2/3 complex-mediated actin nucleation [GO:0034314]; regulation of Arp2/3 complex-mediated actin nucleation [GO:0034315]; retrograde transport, endosome to Golgi [GO:0042147]; early endosome to late endosome transport [GO:0045022]; endocytic recycling [GO:0032456]; exocytosis [GO:00…	actin binding [GO:0003779]; alpha-tubulin binding [GO:0043014]; gamma-tubulin binding [GO:0043015]	cytoplasm [GO:0005737]; endosome [GO:0005768]; early endosome [GO:0005769]; autophagosome [GO:0005776]; centriole [GO:0005814]; cytosol [GO:0005829]; cytoskeleton [GO:0005856]; membrane [GO:0016020]; lamellipodium [GO:0030027]; filopodium [GO:0030175]; cytoplasmic vesicle [GO:0031410]; early endosome membrane [GO:0031901]; cell projection [GO:0042995]; recycling endosome [GO:0055037]; recycling e…
Vesicle transport protein USE1	Q9NZ43	USE1	Q9NZ43: 18.53281853281853%	3.44002	0.298179	Untreated senescent VSMCs / Untreated proliferating VSMCs	0.257453	21	0.875	4.08681	endoplasmic reticulum to Golgi vesicle-mediated transport [GO:0006888]; endoplasmic reticulum organization [GO:0007029]; regulation of ER to Golgi vesicle-mediated transport [GO:0060628]; endoplasmic reticulum tubular network organization [GO:0071786]; lysosomal transport [GO:0007041]; protein transport [GO:0015031]; vesicle-mediated transport [GO:0016192]; protein catabolic process [GO:0030163];…	protein binding [GO:0005515]; SNAP receptor activity [GO:0005484]	lysosome [GO:0005764]; endoplasmic reticulum [GO:0005783]; endoplasmic reticulum membrane [GO:0005789]; membrane [GO:0016020]; COPI-coated vesicle [GO:0030137]; SNARE complex [GO:0031201]
Malate dehydrogenase, mitochondrial	P40926	MDH2	P40926: 59.171597633136095%	3.42544	0.0114259	Untreated senescent VSMCs / Untreated proliferating VSMCs	0.000322875	24	1	4.24251	gluconeogenesis [GO:0006094]; tricarboxylic acid cycle [GO:0006099]; malate metabolic process [GO:0006108]; NAD+ metabolic process [GO:0019674]; aerobic respiration [GO:0009060]; carboxylic acid metabolic process [GO:0019752]; malate-aspartate shuttle [GO:0043490]	RNA binding [GO:0003723]; catalytic activity [GO:0003824]; oxidoreductase activity [GO:0016491]; malate dehydrogenase activity [GO:0016615]; oxidoreductase activity, acting on the CH-OH group of donors, NAD or NADP as acceptor [GO:0016616]; L-malate dehydrogenase (NAD+) activity [GO:0030060]; identical protein binding [GO:0042802]; L-malate dehydrogenase (NADP+) activity [GO:0046554]	mitochondrial matrix [GO:0005759]; nucleus [GO:0005634]; mitochondrion [GO:0005739]; membrane [GO:0016020]; extracellular exosome [GO:0070062]; cytoplasm [GO:0005737]
Protein ITPRID2;Isoform of P28290, Isoform 2 of Protein ITPRID2;Isoform of P28290, Isoform 3 of Protein ITPRID2	P28290;P28290-2;P28290-3	ITPRID2;ITPRID2;ITPRID2	P28290: 3.733121525019857%; P28290-2: 4.249547920433996%; P28290-3: 3.7420382165605095%	3.41613	0.180707	Untreated senescent VSMCs / Untreated proliferating VSMCs	0.143704	14	0.583333	4.05419		actin binding [GO:0003779]; signaling receptor binding [GO:0005102]; protein binding [GO:0005515]; actin filament binding [GO:0051015]	nucleoplasm [GO:0005654]; cytoplasm [GO:0005737]; cytosol [GO:0005829]; plasma membrane [GO:0005886]
Isoform of P14618, Pyruvate kinase	A0A804F6T5	PKM	A0A804F6T5: 3.180212014134275%	3.4057	0.117335	Untreated senescent VSMCs / Untreated proliferating VSMCs	0.0866602	16	0.666667	4.07655
Armadillo repeat-containing X-linked protein 3	Q9UH62	ARMCX3	Q9UH62: 33.773087071240106%	3.38151	0.0392287	Untreated senescent VSMCs / Untreated proliferating VSMCs	0.0203582	24	1	3.89059	mitochondrion organization [GO:0007005]; intracellular protein localization [GO:0008104]; axonal transport of mitochondrion [GO:0019896]; positive regulation of transcription by RNA polymerase II [GO:0045944]	protein binding [GO:0005515]	nucleus [GO:0005634]; cytoplasm [GO:0005737]; mitochondrion [GO:0005739]; mitochondrial outer membrane [GO:0005741]; cytosol [GO:0005829]; membrane [GO:0016020]; axon cytoplasm [GO:1904115]
Inhibitor of nuclear factor kappa-B kinase-interacting protein	Q70UQ0	IKBIP	Q70UQ0: 45.714285714285715%	3.36933	0.191276	Untreated senescent VSMCs / Untreated proliferating VSMCs	0.153287	23	0.958333	4.23123	response to X-ray [GO:0010165]	protein binding [GO:0005515]	nucleolus [GO:0005730]; endoplasmic reticulum [GO:0005783]; endoplasmic reticulum membrane [GO:0005789]; membrane [GO:0016020]
Very long-chain specific acyl-CoA dehydrogenase, mitochondrial;Isoform of P49748, Isoform 3 of Very long-chain specific acyl-CoA dehydrogenase, mitochondrial	P49748;P49748-3	ACADVL;ACADVL	P49748: 61.832061068702295%; P49748-3: 59.73451327433629%	3.35312	0.012948	Untreated senescent VSMCs / Untreated proliferating VSMCs	0.000878572	24	1	4.10931	fatty acid catabolic process [GO:0009062]; response to cold [GO:0009409]; temperature homeostasis [GO:0001659]; lipid metabolic process [GO:0006629]; fatty acid metabolic process [GO:0006631]; fatty acid beta-oxidation [GO:0006635]; energy derivation by oxidation of organic compounds [GO:0015980]; epithelial cell differentiation [GO:0030855]; fatty acid beta-oxidation using acyl-CoA dehydrogenase…	acyl-CoA dehydrogenase activity [GO:0003995]; long-chain fatty acyl-CoA dehydrogenase activity [GO:0004466]; protein binding [GO:0005515]; oxidoreductase activity [GO:0016491]; oxidoreductase activity, acting on the CH-CH group of donors [GO:0016627]; very-long-chain fatty acyl-CoA dehydrogenase activity [GO:0017099]; identical protein binding [GO:0042802]; flavin adenine dinucleotide binding [GO…	nucleoplasm [GO:0005654]; nucleolus [GO:0005730]; mitochondrion [GO:0005739]; mitochondrial inner membrane [GO:0005743]; mitochondrial matrix [GO:0005759]; membrane [GO:0016020]; mitochondrial membrane [GO:0031966]; mitochondrial nucleoid [GO:0042645]
Guanidinoacetate N-methyltransferase	Q14353	GAMT	Q14353: 8.898305084745763%	3.33793	0.0222713	Untreated senescent VSMCs / Untreated proliferating VSMCs	0.0067478	20	0.833333	4.35335	creatine biosynthetic process [GO:0006601]; spermatogenesis [GO:0007283]; animal organ morphogenesis [GO:0009887]; regulation of multicellular organism growth [GO:0040014]; creatine metabolic process [GO:0006600]; muscle contraction [GO:0006936]; methylation [GO:0032259]	protein binding [GO:0005515]; methyltransferase activity [GO:0008168]; transferase activity [GO:0016740]; guanidinoacetate N-methyltransferase activity [GO:0030731]	cytosol [GO:0005829]; cytoplasm [GO:0005737]; nucleus [GO:0005634]
Microtubule-associated protein 1S;Isoform of Q66K74, Isoform 2 of Microtubule-associated protein 1S	Q66K74;Q66K74-2	MAP1S;MAP1S	Q66K74: 25.401322001888577%; Q66K74-2: 26.040658276863503%	3.33151	0.012948	Untreated senescent VSMCs / Untreated proliferating VSMCs	0.000852936	24	1	3.99862	microtubule cytoskeleton organization [GO:0000226]; microtubule bundle formation [GO:0001578]; autophagy [GO:0006914]; apoptotic process [GO:0006915]; mitotic spindle organization [GO:0007052]; nervous system development [GO:0007399]; brain development [GO:0007420]; microtubule anchoring at centrosome [GO:0034454]; mitochondrion transport along microtubule [GO:0047497]; neuron projection morphoge…	DNA nuclease activity [GO:0004536]; actin filament binding [GO:0051015]; DNA binding [GO:0003677]; protein binding [GO:0005515]; microtubule binding [GO:0008017]; tubulin binding [GO:0015631]; identical protein binding [GO:0042802]; beta-tubulin binding [GO:0048487]; actin binding [GO:0003779]	nucleus [GO:0005634]; nucleoplasm [GO:0005654]; nucleolus [GO:0005730]; cytoplasm [GO:0005737]; centrosome [GO:0005813]; microtubule organizing center [GO:0005815]; spindle [GO:0005819]; cytosol [GO:0005829]; cytoskeleton [GO:0005856]; microtubule [GO:0005874]; microtubule cytoskeleton [GO:0015630]; dendrite [GO:0030425]; cell projection [GO:0042995]; neuronal cell body [GO:0043025]; synapse [GO:…
Serine racemase	Q9GZT4	SRR	Q9GZT4: 35.88235294117647%	3.32719	0.0208702	Untreated senescent VSMCs / Untreated proliferating VSMCs	0.00524185	24	1	3.6784	L-serine metabolic process [GO:0006563]; D-serine biosynthetic process [GO:0070179]; amino acid metabolic process [GO:0006520]; serine family amino acid metabolic process [GO:0009069]; response to xenobiotic stimulus [GO:0009410]; response to lipopolysaccharide [GO:0032496]; pyruvate biosynthetic process [GO:0042866]; D-serine metabolic process [GO:0070178]; response to ketamine [GO:1901986]	nucleotide binding [GO:0000166]; magnesium ion binding [GO:0000287]; catalytic activity [GO:0003824]; L-serine ammonia-lyase activity [GO:0003941]; calcium ion binding [GO:0005509]; protein binding [GO:0005515]; ATP binding [GO:0005524]; D-serine ammonia-lyase activity [GO:0008721]; glycine binding [GO:0016594]; lyase activity [GO:0016829]; isomerase activity [GO:0016853]; threonine racemase acti…	cytoplasm [GO:0005737]; cytosol [GO:0005829]; neuronal cell body [GO:0043025]; apical part of cell [GO:0045177]
Isoform of Q15063, Isoform 4 of Periostin	Q15063-4	POSTN	Q15063-4: 2.929427430093209%	3.32121	0.0100516	Untreated senescent VSMCs / Untreated proliferating VSMCs	7.19097e-06	24	1	5.20955	regulation of Notch signaling pathway [GO:0008593]; tissue development [GO:0009888]; extracellular matrix organization [GO:0030198]; response to hypoxia [GO:0001666]; negative regulation of cell-matrix adhesion [GO:0001953]; regulation of systemic arterial blood pressure [GO:0003073]; cell adhesion [GO:0007155]; response to mechanical stimulus [GO:0009612]; response to muscle activity [GO:0014850…	extracellular matrix structural constituent [GO:0005201]; protein binding [GO:0005515]; heparin binding [GO:0008201]; metal ion binding [GO:0046872]; cell adhesion molecule binding [GO:0050839]	extracellular matrix [GO:0031012]; extracellular region [GO:0005576]; extracellular space [GO:0005615]; Golgi apparatus [GO:0005794]; trans-Golgi network [GO:0005802]; neuromuscular junction [GO:0031594]
2,4-dienoyl-CoA reductase [(3E)-enoyl-CoA-producing], mitochondrial;Isoform of Q16698, Isoform 2 of 2,4-dienoyl-CoA reductase [(3E)-enoyl-CoA-producing], mitochondrial	Q16698;Q16698-2	DECR1;DECR1	Q16698: 53.73134328358209%; Q16698-2: 55.21472392638037%	3.32093	0.0126647	Untreated senescent VSMCs / Untreated proliferating VSMCs	0.000769396	24	1	4.17162	lipid metabolic process [GO:0006629]; fatty acid metabolic process [GO:0006631]; fatty acid beta-oxidation [GO:0006635]; positive regulation of cold-induced thermogenesis [GO:0120162]	2,4-dienoyl-CoA reductase (NADPH) activity [GO:0008670]; oxidoreductase activity [GO:0016491]; identical protein binding [GO:0042802]; NADPH binding [GO:0070402]	nucleus [GO:0005634]; nucleoplasm [GO:0005654]; mitochondrion [GO:0005739]; mitochondrial matrix [GO:0005759]; cytosol [GO:0005829]; catalytic complex [GO:1902494]
V-type proton ATPase subunit E 1	P36543	ATP6V1E1	P36543: 41.150442477876105%	3.29725	0.0175275	Untreated senescent VSMCs / Untreated proliferating VSMCs	0.00260096	24	1	4.21366	proton transmembrane transport [GO:1902600]; monoatomic ion transport [GO:0006811]; regulation of macroautophagy [GO:0016241]; synaptic vesicle lumen acidification [GO:0097401]	protein binding [GO:0005515]; proton-transporting ATPase activity, rotational mechanism [GO:0046961]; ATPase binding [GO:0051117]	cytoplasm [GO:0005737]; lysosomal membrane [GO:0005765]; endosome [GO:0005768]; cytosol [GO:0005829]; plasma membrane [GO:0005886]; microvillus [GO:0005902]; membrane [GO:0016020]; apical plasma membrane [GO:0016324]; clathrin-coated vesicle membrane [GO:0030665]; synaptic vesicle membrane [GO:0030672]; cytoplasmic vesicle [GO:0031410]; synapse [GO:0045202]; extracellular exosome [GO:0070062]; va…
Cytoglobin	Q8WWM9	CYGB	Q8WWM9: 37.89473684210527%	3.29266	0.0284232	Untreated senescent VSMCs / Untreated proliferating VSMCs	0.0121872	23	0.958333	4.19488	response to hypoxia [GO:0001666]; response to oxidative stress [GO:0006979]; negative regulation of fibroblast migration [GO:0010764]; oxygen transport [GO:0015671]; fatty acid oxidation [GO:0019395]; removal of superoxide radicals [GO:0019430]; negative regulation of collagen biosynthetic process [GO:0032966]; nitric oxide metabolic process [GO:0046209]; nitric oxide catabolic process [GO:004621…	catalase activity [GO:0004096]; peroxidase activity [GO:0004601]; superoxide dismutase activity [GO:0004784]; oxygen carrier activity [GO:0005344]; iron ion binding [GO:0005506]; protein binding [GO:0005515]; antioxidant activity [GO:0016209]; oxidoreductase activity [GO:0016491]; oxygen binding [GO:0019825]; heme binding [GO:0020037]; metal ion binding [GO:0046872]; fatty acid peroxidase activit…	cytoplasm [GO:0005737]; nucleus [GO:0005634]; cytosol [GO:0005829]; nuclear speck [GO:0016607]; neuron projection [GO:0043005]; neuronal cell body [GO:0043025]
Glucose 1,6-bisphosphate synthase	Q6PCE3	PGM2L1	Q6PCE3: 44.21221864951769%	3.27458	0.0183693	Untreated senescent VSMCs / Untreated proliferating VSMCs	0.00333057	24	1	3.9428	carbohydrate metabolic process [GO:0005975]; glucose metabolic process [GO:0006006]	catalytic activity [GO:0003824]; transferase activity [GO:0016740]; isomerase activity [GO:0016853]; intramolecular phosphotransferase activity [GO:0016868]; metal ion binding [GO:0046872]; glucose-1,6-bisphosphate synthase activity [GO:0047933]	cytoplasm [GO:0005737]; cytosol [GO:0005829]
Ubiquitin carboxyl-terminal hydrolase isozyme L1	P09936	UCHL1	P09936: 65.02242152466367%	3.25823	0.0193694	Untreated senescent VSMCs / Untreated proliferating VSMCs	0.00414224	24	1	4.94369	male germ cell proliferation [GO:0002176]; response to ischemia [GO:0002931]; axonogenesis [GO:0007409]; axon target recognition [GO:0007412]; adult walking behavior [GO:0007628]; axonal transport of mitochondrion [GO:0019896]; eating behavior [GO:0042755]; neuromuscular process [GO:0050905]; muscle cell development [GO:0055001]; proteolysis [GO:0006508]; ubiquitin-dependent protein catabolic pro…	cysteine-type endopeptidase activity [GO:0004197]; cysteine-type deubiquitinase activity [GO:0004843]; protein binding [GO:0005515]; peptidase activity [GO:0008233]; cysteine-type peptidase activity [GO:0008234]; omega peptidase activity [GO:0008242]; hydrolase activity [GO:0016787]; signaling receptor inhibitor activity [GO:0030547]; ubiquitin protein ligase binding [GO:0031625]; alpha-2A adrene…	plasma membrane [GO:0005886]; nucleoplasm [GO:0005654]; cytoplasm [GO:0005737]; endoplasmic reticulum [GO:0005783]; endoplasmic reticulum membrane [GO:0005789]; cytosol [GO:0005829]; membrane [GO:0016020]; axon [GO:0030424]; neuronal cell body [GO:0043025]; neuron projection terminus [GO:0044306]; axon cytoplasm [GO:1904115]
Isoform of O15460, Isoform IIa of Prolyl 4-hydroxylase subunit alpha-2	O15460-2	P4HA2	O15460-2: 58.348968105065666%	3.25477	0.0192077	Untreated senescent VSMCs / Untreated proliferating VSMCs	0.00399428	24	1	4.49876		procollagen-proline 4-dioxygenase activity [GO:0004656]; iron ion binding [GO:0005506]; protein binding [GO:0005515]; electron transfer activity [GO:0009055]; oxidoreductase activity [GO:0016491]; oxidoreductase activity, acting on paired donors, with incorporation or reduction of molecular oxygen [GO:0016705]; L-ascorbic acid binding [GO:0031418]; metal ion binding [GO:0046872]; dioxygenase acti…	nucleoplasm [GO:0005654]; endoplasmic reticulum [GO:0005783]; endoplasmic reticulum lumen [GO:0005788]; cytosol [GO:0005829]
Glyceraldehyde-3-phosphate dehydrogenase	P04406	GAPDH	P04406: 65.3731343283582%	3.25344	0.0105387	Untreated senescent VSMCs / Untreated proliferating VSMCs	0.000239523	24	1	5.2477	microtubule cytoskeleton organization [GO:0000226]; positive regulation of cytokine production [GO:0001819]; immune system process [GO:0002376]; glucose metabolic process [GO:0006006]; glycolytic process [GO:0006096]; regulation of translation [GO:0006417]; apoptotic process [GO:0006915]; negative regulation of endopeptidase activity [GO:0010951]; regulation of macroautophagy [GO:0016241]; negati…	glyceraldehyde-3-phosphate dehydrogenase (NAD+) (phosphorylating) activity [GO:0004365]; protein binding [GO:0005515]; microtubule binding [GO:0008017]; oxidoreductase activity [GO:0016491]; oxidoreductase activity, acting on the aldehyde or oxo group of donors, NAD or NADP as acceptor [GO:0016620]; transferase activity [GO:0016740]; aspartic-type endopeptidase inhibitor activity [GO:0019828]; pe…	nucleus [GO:0005634]; cytoplasm [GO:0005737]; lipid droplet [GO:0005811]; cytosol [GO:0005829]; cytoskeleton [GO:0005856]; plasma membrane [GO:0005886]; microtubule cytoskeleton [GO:0015630]; membrane [GO:0016020]; nuclear membrane [GO:0031965]; vesicle [GO:0031982]; perinuclear region of cytoplasm [GO:0048471]; extracellular exosome [GO:0070062]; GAIT complex [GO:0097452]; ribonucleoprotein comp…
Serpin A9;Isoform of Q86WD7, Isoform 7 of Serpin A9	Q86WD7;Q86WD7-7	SERPINA9;SERPINA9	Q86WD7: 49.40047961630695%; Q86WD7-7: 47.356321839080465%	3.24987	0.0226683	Untreated senescent VSMCs / Untreated proliferating VSMCs	0.0070661	24	1	4.10182		serine-type endopeptidase inhibitor activity [GO:0004867]; peptidase inhibitor activity [GO:0030414]	extracellular region [GO:0005576]; extracellular space [GO:0005615]; cytoplasm [GO:0005737]; membrane [GO:0016020]
Glycogen [starch] synthase, muscle;Isoform of P13807, Isoform 2 of Glycogen [starch] synthase, muscle	P13807;P13807-2	GYS1;GYS1	P13807: 42.74084124830394%; P13807-2: 46.80534918276374%	3.24972	0.01791	Untreated senescent VSMCs / Untreated proliferating VSMCs	0.00292439	24	1	3.89498	heart development [GO:0007507]; glycogen metabolic process [GO:0005977]; glycogen biosynthetic process [GO:0005978]	catalytic activity [GO:0003824]; alpha-1,4-glucan glucosyltransferase (UDP-glucose donor) activity [GO:0004373]; protein binding [GO:0005515]; D-glucose binding [GO:0005536]; transferase activity [GO:0016740]; glycosyltransferase activity [GO:0016757]; glycogen synthase activity, transferring glucose-1-phosphate [GO:0061547]	cytosol [GO:0005829]; cytoplasm [GO:0005737]; membrane [GO:0016020]; inclusion body [GO:0016234]
60 kDa heat shock protein, mitochondrial	P10809	HSPD1	P10809: 63.35078534031413%	3.24488	0.0636453	Untreated senescent VSMCs / Untreated proliferating VSMCs	0.0398574	24	1	4.69347	adhesion of symbiont to host [GO:0044406]; positive regulation of interferon-alpha production [GO:0032727]; positive regulation of type II interferon production [GO:0032729]; T cell activation [GO:0042110]; cellular response to interleukin-7 [GO:0098761]; positive regulation of cytokine production [GO:0001819]; MyD88-dependent toll-like receptor signaling pathway [GO:0002755]; positive regulation…	nucleotide binding [GO:0000166]; lipopolysaccharide binding [GO:0001530]; p53 binding [GO:0002039]; DNA replication origin binding [GO:0003688]; single-stranded DNA binding [GO:0003697]; RNA binding [GO:0003723]; double-stranded RNA binding [GO:0003725]; protein binding [GO:0005515]; ATP binding [GO:0005524]; high-density lipoprotein particle binding [GO:0008035]; isomerase activity [GO:0016853];…	mitochondrial matrix [GO:0005759]; extracellular space [GO:0005615]; cytoplasm [GO:0005737]; mitochondrion [GO:0005739]; mitochondrial inner membrane [GO:0005743]; early endosome [GO:0005769]; cytosol [GO:0005829]; plasma membrane [GO:0005886]; clathrin-coated pit [GO:0005905]; cell surface [GO:0009986]; membrane [GO:0016020]; coated vesicle [GO:0030135]; secretory granule [GO:0030141]; intracell…
3-ketoacyl-CoA thiolase, mitochondrial	P42765	ACAA2	P42765: 64.48362720403023%	3.23164	0.026498	Untreated senescent VSMCs / Untreated proliferating VSMCs	0.0104622	24	1	4.03458	lipid metabolic process [GO:0006629]; fatty acid metabolic process [GO:0006631]; fatty acid beta-oxidation [GO:0006635]; cholesterol biosynthetic process [GO:0006695]; cellular response to hypoxia [GO:0071456]; negative regulation of mitochondrial outer membrane permeabilization involved in apoptotic signaling pathway [GO:1901029]; negative regulation of mitochondrial membrane permeability involv…	RNA binding [GO:0003723]; acetyl-CoA C-acetyltransferase activity [GO:0003985]; acetyl-CoA hydrolase activity [GO:0003986]; acetyl-CoA C-acyltransferase activity [GO:0003988]; protein binding [GO:0005515]; transferase activity [GO:0016740]; acyltransferase activity [GO:0016746]; acyltransferase activity, transferring groups other than amino-acyl groups [GO:0016747]; hydrolase activity [GO:0016787…	mitochondrion [GO:0005739]; mitochondrial matrix [GO:0005759]; nuclear body [GO:0016604]; ciliary basal body [GO:0036064]
L-lactate dehydrogenase A chain;Isoform of P00338, Isoform 3 of L-lactate dehydrogenase A chain	P00338;P00338-3	LDHA;LDHA	P00338: 49.096385542168676%; P00338-3: 45.15235457063712%	3.23094	0.0100516	Untreated senescent VSMCs / Untreated proliferating VSMCs	9.69121e-05	24	1	5.01863	glucose catabolic process to lactate via pyruvate [GO:0019661]; lactate metabolic process [GO:0006089]; glycolytic process [GO:0006096]; carboxylic acid metabolic process [GO:0019752]; substantia nigra development [GO:0021762]; pyruvate catabolic process [GO:0042867]	catalytic activity [GO:0003824]; lactate dehydrogenase activity [GO:0004457]; L-lactate dehydrogenase (NAD+) activity [GO:0004459]; protein binding [GO:0005515]; oxidoreductase activity [GO:0016491]; oxidoreductase activity, acting on the CH-OH group of donors, NAD or NADP as acceptor [GO:0016616]; identical protein binding [GO:0042802]; cadherin binding [GO:0045296]	nucleus [GO:0005634]; cytoplasm [GO:0005737]; cytosol [GO:0005829]; membrane [GO:0016020]; sperm fibrous sheath [GO:0035686]; extracellular exosome [GO:0070062]; oxidoreductase complex [GO:1990204]; mitochondrion [GO:0005739]
Ribosomal protein eS27-like	Q71UM5	RPS27L	Q71UM5: 13.095238095238097%	3.22226	0.0147712	Untreated senescent VSMCs / Untreated proliferating VSMCs	0.00141807	24	1	4.7255	translation [GO:0006412]; DNA damage response, signal transduction by p53 class mediator [GO:0030330]; mitotic G1 DNA damage checkpoint signaling [GO:0031571]; intrinsic apoptotic signaling pathway in response to DNA damage by p53 class mediator [GO:0042771]; positive regulation of translation [GO:0045727]; ribosomal small subunit assembly [GO:0000028]	RNA binding [GO:0003723]; structural constituent of ribosome [GO:0003735]; protein binding [GO:0005515]; zinc ion binding [GO:0008270]; translation activator activity [GO:0008494]; metal ion binding [GO:0046872]	nucleus [GO:0005634]; ribosome [GO:0005840]; ribonucleoprotein complex [GO:1990904]; cytosolic small ribosomal subunit [GO:0022627]
Cytoskeleton-associated protein 4	Q07065	CKAP4	Q07065: 66.11295681063123%	3.22011	0.0282389	Untreated senescent VSMCs / Untreated proliferating VSMCs	0.0120163	24	1	4.52667		RNA binding [GO:0003723]; protein binding [GO:0005515]	cytoplasm [GO:0005737]; mitochondrion [GO:0005739]; endoplasmic reticulum [GO:0005783]; endoplasmic reticulum lumen [GO:0005788]; endoplasmic reticulum membrane [GO:0005789]; rough endoplasmic reticulum [GO:0005791]; lipid droplet [GO:0005811]; cytoskeleton [GO:0005856]; plasma membrane [GO:0005886]; membrane [GO:0016020]; nuclear speck [GO:0016607]; azurophil granule membrane [GO:0035577]; speci…
Persulfide dioxygenase ETHE1, mitochondrial	O95571	ETHE1	O95571: 69.68503937007874%	3.21994	0.0237841	Untreated senescent VSMCs / Untreated proliferating VSMCs	0.00815658	24	1	4.04739	glutathione metabolic process [GO:0006749]; hydrogen sulfide metabolic process [GO:0070813]	iron ion binding [GO:0005506]; protein binding [GO:0005515]; oxidoreductase activity [GO:0016491]; identical protein binding [GO:0042802]; metal ion binding [GO:0046872]; sulfur dioxygenase activity [GO:0050313]; dioxygenase activity [GO:0051213]	nucleus [GO:0005634]; nucleoplasm [GO:0005654]; cytoplasm [GO:0005737]; mitochondrion [GO:0005739]; mitochondrial matrix [GO:0005759]
Ubiquitin recognition factor in ER-associated degradation protein 1;Isoform of Q92890, Isoform Long of Ubiquitin recognition factor in ER-associated degradation protein 1	Q92890;Q92890-1	UFD1;UFD1	Q92890: 45.60260586319218%; Q92890-1: 40.816326530612244%	3.21091	0.0230154	Untreated senescent VSMCs / Untreated proliferating VSMCs	0.00736218	24	1	4.04005	skeletal system development [GO:0001501]; ubiquitin-dependent protein catabolic process [GO:0006511]; retrograde protein transport, ER to cytosol [GO:0030970]; negative regulation of type I interferon production [GO:0032480]; ERAD pathway [GO:0036503]; negative regulation of RIG-I signaling pathway [GO:0039536]; proteasome-mediated ubiquitin-dependent protein catabolic process [GO:0043161]; cellu…	cysteine-type deubiquitinase activity [GO:0004843]; protein binding [GO:0005515]; K48-linked polyubiquitin modification-dependent protein binding [GO:0036435]; polyubiquitin modification-dependent protein binding [GO:0031593]	nucleus [GO:0005634]; nucleoplasm [GO:0005654]; cytoplasm [GO:0005737]; cytosol [GO:0005829]; VCP-NPL4-UFD1 AAA ATPase complex [GO:0034098]; UFD1-NPL4 complex [GO:0036501]
Keratin, type II cytoskeletal 7	P08729	KRT7	P08729: 53.5181236673774%	3.20772	0.0209244	Untreated senescent VSMCs / Untreated proliferating VSMCs	0.00534323	24	1	4.24023	keratinization [GO:0031424]; intermediate filament organization [GO:0045109]	protein binding [GO:0005515]; structural constituent of skin epidermis [GO:0030280]	nucleus [GO:0005634]; cytoplasm [GO:0005737]; cytosol [GO:0005829]; intermediate filament [GO:0005882]; keratin filament [GO:0045095]; intermediate filament cytoskeleton [GO:0045111]; extracellular exosome [GO:0070062]
Serine/threonine-protein phosphatase 2A catalytic subunit beta isoform	P62714	PPP2CB	P62714: 6.796116504854369%	3.19952	0.0226683	Untreated senescent VSMCs / Untreated proliferating VSMCs	0.00706791	24	1	4.36671	negative regulation of gene expression [GO:0010629]; negative regulation of tumor necrosis factor-mediated signaling pathway [GO:0010804]; apoptotic mitochondrial changes [GO:0008637]; regulation of gene expression [GO:0010468]; response to endoplasmic reticulum stress [GO:0034976]; response to hydrogen peroxide [GO:0042542]; proteasome-mediated ubiquitin-dependent protein catabolic process [GO:0…	phosphoprotein phosphatase activity [GO:0004721]; protein serine/threonine phosphatase activity [GO:0004722]; protein binding [GO:0005515]; hydrolase activity [GO:0016787]; transmembrane transporter binding [GO:0044325]; metal ion binding [GO:0046872]; tau protein binding [GO:0048156]	chromosome, centromeric region [GO:0000775]; spindle pole [GO:0000922]; nucleus [GO:0005634]; chromosome [GO:0005694]; cytoplasm [GO:0005737]; cytosol [GO:0005829]; cytoskeleton [GO:0005856]; protein phosphatase type 2A complex [GO:0000159]; FAR/SIN/STRIPAK complex [GO:0090443]
Isoform of Q15063, Isoform 7 of Periostin	Q15063-7	POSTN	Q15063-7: 1.6643550624133148%	3.19539	0.0122788	Untreated senescent VSMCs / Untreated proliferating VSMCs	0.000672004	24	1	4.92112	regulation of Notch signaling pathway [GO:0008593]; tissue development [GO:0009888]; extracellular matrix organization [GO:0030198]; response to hypoxia [GO:0001666]; negative regulation of cell-matrix adhesion [GO:0001953]; regulation of systemic arterial blood pressure [GO:0003073]; cell adhesion [GO:0007155]; response to mechanical stimulus [GO:0009612]; response to muscle activity [GO:0014850…	extracellular matrix structural constituent [GO:0005201]; protein binding [GO:0005515]; heparin binding [GO:0008201]; metal ion binding [GO:0046872]; cell adhesion molecule binding [GO:0050839]	extracellular matrix [GO:0031012]; extracellular region [GO:0005576]; extracellular space [GO:0005615]; Golgi apparatus [GO:0005794]; trans-Golgi network [GO:0005802]; neuromuscular junction [GO:0031594]
Wolframin	O76024	WFS1	O76024: 6.853932584269663%	3.19361	0.109876	Untreated senescent VSMCs / Untreated proliferating VSMCs	0.0797398	23	0.958333	3.8496	negative regulation of transcription by RNA polymerase II [GO:0000122]; kidney development [GO:0001822]; renal water homeostasis [GO:0003091]; ER overload response [GO:0006983]; visual perception [GO:0007601]; sensory perception of sound [GO:0007605]; regulation of gene expression [GO:0010468]; negative regulation of macromolecule biosynthetic process [GO:0010558]; negative regulation of translat…	protein binding [GO:0005515]; calmodulin binding [GO:0005516]; ubiquitin protein ligase binding [GO:0031625]; calcium-dependent protein binding [GO:0048306]; ATPase binding [GO:0051117]; proteasome binding [GO:0070628]; DNA-binding transcription factor binding [GO:0140297]; protein carrier chaperone [GO:0140597]	synaptic vesicle membrane [GO:0030672]; endoplasmic reticulum [GO:0005783]; endoplasmic reticulum lumen [GO:0005788]; endoplasmic reticulum membrane [GO:0005789]; membrane [GO:0016020]; transport vesicle [GO:0030133]; secretory granule [GO:0030141]; dendrite [GO:0030425]; cytoplasmic vesicle [GO:0031410]
Isoform of O94929, Isoform 2 of Actin-binding LIM protein 3;Isoform of O94929, Isoform 3 of Actin-binding LIM protein 3	O94929-2;O94929-3	ABLIM3;ABLIM3	O94929-2: 21.691176470588236%; O94929-3: 20.068027210884352%	3.18735	0.0472532	Untreated senescent VSMCs / Untreated proliferating VSMCs	0.0265576	19	0.791667	4.10391	transcription by RNA polymerase II [GO:0006366]; lamellipodium assembly [GO:0030032]; positive regulation of transcription by RNA polymerase II [GO:0045944]; cilium assembly [GO:0060271]; cytoskeleton organization [GO:0007010]; positive regulation of protein targeting to mitochondrion [GO:1903955]	actin binding [GO:0003779]; protein binding [GO:0005515]; metal ion binding [GO:0046872]; actin filament binding [GO:0051015]	synapse [GO:0045202]; glutamatergic synapse [GO:0098978]; stress fiber [GO:0001725]; cytoplasm [GO:0005737]; lamellipodium [GO:0030027]; actin cytoskeleton [GO:0015629]
Trifunctional enzyme subunit beta, mitochondrial	P55084	HADHB	P55084: 41.77215189873418%	3.18459	0.0184092	Untreated senescent VSMCs / Untreated proliferating VSMCs	0.00342931	24	1	4.2621	lipid metabolic process [GO:0006629]; fatty acid metabolic process [GO:0006631]; fatty acid beta-oxidation [GO:0006635]; gene expression [GO:0010467]; cellular response to lipopolysaccharide [GO:0071222]	RNA binding [GO:0003723]; (3S)-3-hydroxyacyl-CoA dehydrogenase (NAD+) activity [GO:0003857]; acetyl-CoA C-acetyltransferase activity [GO:0003985]; acetyl-CoA C-acyltransferase activity [GO:0003988]; enoyl-CoA hydratase activity [GO:0004300]; protein binding [GO:0005515]; transferase activity [GO:0016740]; acyltransferase activity [GO:0016746]; acyltransferase activity, transferring groups other t…	mitochondrion [GO:0005739]; nucleoplasm [GO:0005654]; mitochondrial envelope [GO:0005740]; mitochondrial outer membrane [GO:0005741]; mitochondrial inner membrane [GO:0005743]; endoplasmic reticulum [GO:0005783]; membrane [GO:0016020]; mitochondrial nucleoid [GO:0042645]; mitochondrial fatty acid beta-oxidation multienzyme complex [GO:0016507]
NADH dehydrogenase [ubiquinone] 1 alpha subcomplex subunit 2	O43678	NDUFA2	O43678: 56.56565656565656%	3.18442	0.0246848	Untreated senescent VSMCs / Untreated proliferating VSMCs	0.0089182	24	1	4.10779	blastocyst hatching [GO:0001835]; mitochondrial electron transport, NADH to ubiquinone [GO:0006120]; aerobic respiration [GO:0009060]; proton motive force-driven mitochondrial ATP synthesis [GO:0042776]; proton transmembrane transport [GO:1902600]	NADH dehydrogenase (ubiquinone) activity [GO:0008137]	mitochondrial inner membrane [GO:0005743]; mitochondrion [GO:0005739]; membrane [GO:0016020]; mitochondrial membrane [GO:0031966]; respiratory chain complex I [GO:0045271]
Cathepsin Z	Q9UBR2	CTSZ	Q9UBR2: 30.693069306930692%	3.17789	0.017693	Untreated senescent VSMCs / Untreated proliferating VSMCs	0.00268808	24	1	4.44403	angiotensin maturation [GO:0002003]; proteolysis [GO:0006508]; negative regulation of plasminogen activation [GO:0010757]; epithelial tube branching involved in lung morphogenesis [GO:0060441]; proteolysis involved in protein catabolic process [GO:0051603]	carboxypeptidase activity [GO:0004180]; protein binding [GO:0005515]; peptidase activity [GO:0008233]; cysteine-type peptidase activity [GO:0008234]; hydrolase activity [GO:0016787]; cysteine-type carboxypeptidase activity [GO:0016807]; cysteine-type endopeptidase activity [GO:0004197]	extracellular region [GO:0005576]; extracellular space [GO:0005615]; lysosome [GO:0005764]; endoplasmic reticulum [GO:0005783]; endoplasmic reticulum lumen [GO:0005788]; plasma membrane [GO:0005886]; cell cortex [GO:0005938]; cell surface [GO:0009986]; COPII-coated ER to Golgi transport vesicle [GO:0030134]; growth cone [GO:0030426]; extracellular matrix [GO:0031012]; cytoplasmic vesicle [GO:0031…
Tumor necrosis factor receptor superfamily member 11B	O00300	TNFRSF11B	O00300: 51.3715710723192%	3.17738	0.0184939	Untreated senescent VSMCs / Untreated proliferating VSMCs	0.00346015	24	1	4.2297	negative regulation of tumor necrosis factor-mediated signaling pathway [GO:0010804]; extracellular matrix organization [GO:0030198]; negative regulation of odontogenesis of dentin-containing tooth [GO:0042489]; negative regulation of osteoclast differentiation [GO:0045671]; skeletal system development [GO:0001501]; apoptotic process [GO:0006915]; signal transduction [GO:0007165]	cytokine activity [GO:0005125]; protein binding [GO:0005515]; signaling receptor activity [GO:0038023]; heparan sulfate binding [GO:1904399]	extracellular region [GO:0005576]; extracellular space [GO:0005615]; plasma membrane [GO:0005886]; extracellular matrix [GO:0031012]; receptor complex [GO:0043235]
Cilia- and flagella-associated protein 20	Q9Y6A4	CFAP20	Q9Y6A4: 37.82383419689119%	3.1692	0.0204478	Untreated senescent VSMCs / Untreated proliferating VSMCs	0.00493512	24	1	3.90447	protein polyglutamylation [GO:0018095]; flagellated sperm motility [GO:0030317]; cilium assembly [GO:0060271]; regulation of cilium beat frequency involved in ciliary motility [GO:0060296]; positive regulation of cell motility [GO:2000147]; positive regulation of feeding behavior [GO:2000253]	RNA binding [GO:0003723]; protein binding [GO:0005515]	sperm flagellum [GO:0036126]; axonemal B tubule inner sheath [GO:0160112]; nucleus [GO:0005634]; nucleoplasm [GO:0005654]; cytoplasm [GO:0005737]; centriole [GO:0005814]; cytoskeleton [GO:0005856]; microtubule [GO:0005874]; axonemal microtubule [GO:0005879]; cilium [GO:0005929]; motile cilium [GO:0031514]; ciliary basal body [GO:0036064]; cell projection [GO:0042995]; extracellular exosome [GO:00…
Protein FAM162A	Q96A26	FAM162A	Q96A26: 18.181818181818183%	3.1621	0.279557	Untreated senescent VSMCs / Untreated proliferating VSMCs	0.238874	20	0.833333	4.10306	apoptotic process [GO:0006915]; positive regulation of apoptotic process [GO:0043065]; neuron apoptotic process [GO:0051402]; cellular response to hypoxia [GO:0071456]; positive regulation of release of cytochrome c from mitochondria [GO:0090200]	protein binding [GO:0005515]	mitochondrion [GO:0005739]; cytosol [GO:0005829]; membrane [GO:0016020]; mitochondrial membrane [GO:0031966]
NADH dehydrogenase [ubiquinone] flavoprotein 2, mitochondrial	P19404	NDUFV2	P19404: 57.028112449799195%	3.155	0.0144463	Untreated senescent VSMCs / Untreated proliferating VSMCs	0.00130677	24	1	3.99232	mitochondrial electron transport, NADH to ubiquinone [GO:0006120]; nervous system development [GO:0007399]; aerobic respiration [GO:0009060]; proton motive force-driven mitochondrial ATP synthesis [GO:0042776]; cardiac muscle tissue development [GO:0048738]; proton transmembrane transport [GO:1902600]	NADH dehydrogenase (ubiquinone) activity [GO:0008137]; protein binding [GO:0005515]; electron transfer activity [GO:0009055]; oxidoreductase activity [GO:0016491]; metal ion binding [GO:0046872]; iron-sulfur cluster binding [GO:0051536]; 2 iron, 2 sulfur cluster binding [GO:0051537]; NADH dehydrogenase activity [GO:0003954]	mitochondrion [GO:0005739]; mitochondrial inner membrane [GO:0005743]; membrane [GO:0016020]; respiratory chain complex I [GO:0045271]
Sterol carrier protein 2;Isoform of P22307, Isoform 7 of Sterol carrier protein 2	P22307;P22307-7	SCP2;SCP2	P22307: 29.981718464351005%; P22307-7: 32.60437375745527%	3.1521	0.0178114	Untreated senescent VSMCs / Untreated proliferating VSMCs	0.00276201	24	1	4.27374	lipid metabolic process [GO:0006629]; fatty acid beta-oxidation [GO:0006635]; unsaturated fatty acid biosynthetic process [GO:0006636]; steroid biosynthetic process [GO:0006694]; bile acid biosynthetic process [GO:0006699]; progesterone biosynthetic process [GO:0006701]; lipid transport [GO:0006869]; bile acid metabolic process [GO:0008206]; phospholipid transport [GO:0015914]; sterol transport […	fatty-acyl-CoA binding [GO:0000062]; acetyl-CoA C-acyltransferase activity [GO:0003988]; signaling receptor binding [GO:0005102]; protein binding [GO:0005515]; lipid binding [GO:0008289]; phosphatidylinositol transfer activity [GO:0008526]; cholesterol binding [GO:0015485]; transferase activity [GO:0016740]; acyltransferase activity [GO:0016746]; acyltransferase activity, transferring groups othe…	nucleoplasm [GO:0005654]; cytoplasm [GO:0005737]; mitochondrion [GO:0005739]; peroxisome [GO:0005777]; peroxisomal matrix [GO:0005782]; endoplasmic reticulum [GO:0005783]; cytosol [GO:0005829]; membrane [GO:0016020]; protein-containing complex [GO:0032991]
Ubiquitin-like modifier-activating enzyme 7	P41226	UBA7	P41226: 11.264822134387352%	3.13868	0.0928296	Untreated senescent VSMCs / Untreated proliferating VSMCs	0.0645562	24	1	3.74638	modification-dependent protein catabolic process [GO:0019941]; ISG15-protein conjugation [GO:0032020]; innate immune response [GO:0045087]; protein ubiquitination [GO:0016567]; DNA damage response [GO:0006974]	nucleotide binding [GO:0000166]; ubiquitin-protein transferase activity [GO:0004842]; protein binding [GO:0005515]; ATP binding [GO:0005524]; ubiquitin-like modifier activating enzyme activity [GO:0008641]; ligase activity [GO:0016874]; ISG15 activating enzyme activity [GO:0019782]	cytoplasm [GO:0005737]; nucleus [GO:0005634]; nucleoplasm [GO:0005654]; cytosol [GO:0005829]
3-ketoacyl-CoA thiolase, peroxisomal	P09110	ACAA1	P09110: 42.21698113207547%	3.13715	0.0116347	Untreated senescent VSMCs / Untreated proliferating VSMCs	0.000349587	24	1	3.95087	very long-chain fatty acid metabolic process [GO:0000038]; lipid metabolic process [GO:0006629]; fatty acid metabolic process [GO:0006631]; fatty acid beta-oxidation [GO:0006635]; bile acid metabolic process [GO:0008206]; fatty acid beta-oxidation using acyl-CoA oxidase [GO:0033540]; alpha-linolenic acid metabolic process [GO:0036109]; phenylacetate catabolic process [GO:0010124]	acetyl-CoA C-acetyltransferase activity [GO:0003985]; acetyl-CoA C-acyltransferase activity [GO:0003988]; protein binding [GO:0005515]; acetate CoA-transferase activity [GO:0008775]; long-chain fatty acyl-CoA oxidase activity [GO:0120524]; transferase activity [GO:0016740]; acyltransferase activity [GO:0016746]; acyltransferase activity, transferring groups other than amino-acyl groups [GO:001674…	peroxisome [GO:0005777]; extracellular region [GO:0005576]; peroxisomal matrix [GO:0005782]; cytosol [GO:0005829]; membrane [GO:0016020]; specific granule lumen [GO:0035580]
V-type proton ATPase subunit G 1	O75348	ATP6V1G1	O75348: 31.35593220338983%	3.13019	0.0197738	Untreated senescent VSMCs / Untreated proliferating VSMCs	0.00432153	24	1	4.34665	monoatomic ion transport [GO:0006811]; intracellular iron ion homeostasis [GO:0006879]; regulation of macroautophagy [GO:0016241]; cellular response to increased oxygen levels [GO:0036295]; synaptic vesicle lumen acidification [GO:0097401]; proton transmembrane transport [GO:1902600]	protein binding [GO:0005515]; ATP hydrolysis activity [GO:0016887]; proton-transporting ATPase activity, rotational mechanism [GO:0046961]; ATPase binding [GO:0051117]	extrinsic component of synaptic vesicle membrane [GO:0098850]; lysosomal membrane [GO:0005765]; cytosol [GO:0005829]; plasma membrane [GO:0005886]; membrane [GO:0016020]; apical plasma membrane [GO:0016324]; extracellular exosome [GO:0070062]; vacuolar proton-transporting V-type ATPase, V1 domain [GO:0000221]; vacuolar proton-transporting V-type ATPase complex [GO:0016471]; proton-transporting V-…
Mitogen-activated protein kinase 3	P27361	MAPK3	P27361: 46.701846965699204%	3.12022	0.0174029	Untreated senescent VSMCs / Untreated proliferating VSMCs	0.00248177	24	1	4.22112	positive regulation of macrophage chemotaxis [GO:0010759]; xenophagy [GO:0098792]; positive regulation of macrophage proliferation [GO:0120041]; autophagosome assembly [GO:0000045]; negative regulation of T cell mediated immune response to tumor cell [GO:0002841]; DNA damage response [GO:0006974]; animal organ morphogenesis [GO:0009887]; negative regulation of autophagy [GO:0010507]; positive reg…	nucleotide binding [GO:0000166]; phosphotyrosine residue binding [GO:0001784]; protein kinase activity [GO:0004672]; protein serine/threonine kinase activity [GO:0004674]; MAP kinase activity [GO:0004707]; protein binding [GO:0005515]; ATP binding [GO:0005524]; kinase activity [GO:0016301]; transferase activity [GO:0016740]; phosphatase binding [GO:0019902]; identical protein binding [GO:0042802]…	cytoplasm [GO:0005737]; glutamatergic synapse [GO:0098978]; nucleus [GO:0005634]; nuclear envelope [GO:0005635]; nucleoplasm [GO:0005654]; mitochondrion [GO:0005739]; early endosome [GO:0005769]; late endosome [GO:0005770]; endoplasmic reticulum lumen [GO:0005788]; Golgi apparatus [GO:0005794]; cytosol [GO:0005829]; cytoskeleton [GO:0005856]; plasma membrane [GO:0005886]; caveola [GO:0005901]; fo…
ATP synthase F(1) complex subunit beta, mitochondrial	P06576	ATP5F1B	P06576: 48.582230623818525%	3.11358	0.0206673	Untreated senescent VSMCs / Untreated proliferating VSMCs	0.00501456	24	1	4.45867	lipid metabolic process [GO:0006629]; negative regulation of cell adhesion involved in substrate-bound cell migration [GO:0006933]; cellular response to interleukin-7 [GO:0098761]; angiogenesis [GO:0001525]; osteoblast differentiation [GO:0001649]; generation of precursor metabolites and energy [GO:0006091]; ATP biosynthetic process [GO:0006754]; monoatomic ion transport [GO:0006811]; proton moti…	proton-transporting ATP synthase activity, rotational mechanism [GO:0046933]; nucleotide binding [GO:0000166]; protein binding [GO:0005515]; ATP binding [GO:0005524]; MHC class I protein binding [GO:0042288]; angiostatin binding [GO:0043532]; metal ion binding [GO:0046872]; proton-transporting ATPase activity, rotational mechanism [GO:0046961]	nucleus [GO:0005634]; cytoplasm [GO:0005737]; mitochondrion [GO:0005739]; mitochondrial inner membrane [GO:0005743]; mitochondrial matrix [GO:0005759]; plasma membrane [GO:0005886]; cell surface [GO:0009986]; membrane [GO:0016020]; mitochondrial membrane [GO:0031966]; mitochondrial nucleoid [GO:0042645]; extracellular exosome [GO:0070062]; proton-transporting two-sector ATPase complex [GO:0016469…
Succinyl-CoA:3-ketoacid coenzyme A transferase 1, mitochondrial	P55809	OXCT1	P55809: 29.423076923076923%	3.10477	0.0122575	Untreated senescent VSMCs / Untreated proliferating VSMCs	0.000628466	24	1	3.88378	ketone catabolic process [GO:0042182]; ketone body catabolic process [GO:0046952]; ketone body metabolic process [GO:1902224]; lipid metabolic process [GO:0006629]; heart development [GO:0007507]; response to nutrient [GO:0007584]; response to xenobiotic stimulus [GO:0009410]; response to hormone [GO:0009725]; response to activity [GO:0014823]; positive regulation of insulin secretion involved in…	succinyl-CoA:3-oxo-acid CoA-transferase activity [GO:0008260]; CoA-transferase activity [GO:0008410]; transferase activity [GO:0016740]; identical protein binding [GO:0042802]	mitochondrion [GO:0005739]; mitochondrial matrix [GO:0005759]
Rho-related GTP-binding protein RhoC	P08134	RHOC	P08134: 24.870466321243523%	3.10292	0.0262939	Untreated senescent VSMCs / Untreated proliferating VSMCs	0.0102405	24	1	4.59913	mitotic cytokinesis [GO:0000281]; small GTPase-mediated signal transduction [GO:0007264]; positive regulation of cell migration [GO:0030335]; positive regulation of protein-containing complex assembly [GO:0031334]; positive regulation of canonical NF-kappaB signal transduction [GO:0043123]; apical junction assembly [GO:0043297]; wound healing, spreading of cells [GO:0044319]; positive regulation …	nucleotide binding [GO:0000166]; GTPase activity [GO:0003924]; protein binding [GO:0005515]; GTP binding [GO:0005525]; protein kinase binding [GO:0019901]	nucleus [GO:0005634]; endoplasmic reticulum membrane [GO:0005789]; cytosol [GO:0005829]; plasma membrane [GO:0005886]; membrane [GO:0016020]; cleavage furrow [GO:0032154]; stereocilium [GO:0032420]; extracellular exosome [GO:0070062]
Cofilin-2;Isoform of Q9Y281, Isoform 3 of Cofilin-2	Q9Y281;Q9Y281-3	CFL2;CFL2	Q9Y281: 53.6144578313253%; Q9Y281-3: 59.73154362416108%	3.09632	0.0105387	Untreated senescent VSMCs / Untreated proliferating VSMCs	0.00025925	24	1	4.37053	actin filament organization [GO:0007015]; actin filament depolymerization [GO:0030042]; sarcomere organization [GO:0045214]; muscle cell cellular homeostasis [GO:0046716]; skeletal muscle tissue development [GO:0007519]; actin polymerization or depolymerization [GO:0008154]; actin filament fragmentation [GO:0030043]; positive regulation of actin filament depolymerization [GO:0030836]; actin filam…	actin binding [GO:0003779]; protein binding [GO:0005515]; actin filament binding [GO:0051015]	extracellular space [GO:0005615]; nucleus [GO:0005634]; cytoplasm [GO:0005737]; cytoskeleton [GO:0005856]; actin cytoskeleton [GO:0015629]; nuclear matrix [GO:0016363]; Z disc [GO:0030018]; I band [GO:0031674]; extracellular exosome [GO:0070062]
Microsomal glutathione S-transferase 1	P10620	MGST1	P10620: 23.225806451612904%	3.0946	0.0242875	Untreated senescent VSMCs / Untreated proliferating VSMCs	0.00859477	24	1	4.30841	glutathione transport [GO:0034635]; cellular response to lipid hydroperoxide [GO:0071449]; cellular oxidant detoxification [GO:0098869]	glutathione transferase activity [GO:0004364]; glutathione peroxidase activity [GO:0004602]; protein binding [GO:0005515]; transferase activity [GO:0016740]	mitochondrion [GO:0005739]; mitochondrial outer membrane [GO:0005741]; peroxisomal membrane [GO:0005778]; endoplasmic reticulum [GO:0005783]; endoplasmic reticulum membrane [GO:0005789]; plasma membrane [GO:0005886]; membrane [GO:0016020]; azurophil granule membrane [GO:0035577]
Serine dehydratase-like	Q96GA7	SDSL	Q96GA7: 52.88753799392097%	3.08288	0.0209525	Untreated senescent VSMCs / Untreated proliferating VSMCs	0.00548568	24	1	4.13089	amino acid metabolic process [GO:0006520]; lipid metabolic process [GO:0006629]; L-serine catabolic process [GO:0006565]	L-serine ammonia-lyase activity [GO:0003941]; threonine deaminase activity [GO:0004794]; glutamate racemase activity [GO:0008881]; lyase activity [GO:0016829]; isomerase activity [GO:0016853]; pyridoxal phosphate binding [GO:0030170]; identical protein binding [GO:0042802]	cytosol [GO:0005829]
Migration and invasion enhancer 1	Q9BRT3	MIEN1	Q9BRT3: 24.347826086956523%	3.08266	0.0100516	Untreated senescent VSMCs / Untreated proliferating VSMCs	0.000100884	22	0.916667	4.36584	apoptotic process [GO:0006915]; positive regulation of cell migration [GO:0030335]; negative regulation of apoptotic process [GO:0043066]; positive regulation of filopodium assembly [GO:0051491]	protein binding [GO:0005515]	cytoplasm [GO:0005737]; mitochondrion [GO:0005739]; cytosol [GO:0005829]; plasma membrane [GO:0005886]; cytoplasmic side of plasma membrane [GO:0009898]; membrane [GO:0016020]
Microtubule-associated protein 1A	P78559	MAP1A	P78559: 28.39814484480913%	3.08139	0.0183822	Untreated senescent VSMCs / Untreated proliferating VSMCs	0.00335356	24	1	3.86837	microtubule cytoskeleton organization [GO:0000226]; memory [GO:0007613]; associative learning [GO:0008306]; negative regulation of proteasomal ubiquitin-dependent protein catabolic process [GO:0032435]; regulation of synaptic plasticity [GO:0048167]; voluntary musculoskeletal movement [GO:0050882]; neuron cellular homeostasis [GO:0070050]; anterograde axonal protein transport [GO:0099641]; retrog…	actin binding [GO:0003779]; structural molecule activity [GO:0005198]; protein binding [GO:0005515]; microtubule binding [GO:0008017]; cytoskeletal anchor activity [GO:0008093]; tubulin binding [GO:0015631]; tau protein binding [GO:0048156]	cytoplasm [GO:0005737]; cytoskeleton [GO:0005856]; microtubule [GO:0005874]; axon [GO:0030424]; dendrite [GO:0030425]; neuron projection [GO:0043005]; neuronal cell body [GO:0043025]; axon initial segment [GO:0043194]; dendritic shaft [GO:0043198]; dendritic branch [GO:0044307]; primary dendrite [GO:0150001]; dendritic microtubule [GO:1901588]; axon cytoplasm [GO:1904115]; microtubule associated …
Tumor necrosis factor receptor type 1-associated DEATH domain protein	Q15628	TRADD	Q15628: 41.66666666666667%	3.07607	0.0100516	Untreated senescent VSMCs / Untreated proliferating VSMCs	2.96753e-06	24	1	3.87636	tumor necrosis factor-mediated signaling pathway [GO:0033209]; TRAIL-activated apoptotic signaling pathway [GO:0036462]; non-canonical NF-kappaB signal transduction [GO:0038061]; positive regulation of canonical NF-kappaB signal transduction [GO:0043123]; apoptotic signaling pathway [GO:0097190]; extrinsic apoptotic signaling pathway [GO:0097191]; apoptotic process [GO:0006915]; signal transducti…	transmembrane receptor protein tyrosine kinase adaptor activity [GO:0005068]; protein binding [GO:0005515]; kinase binding [GO:0019900]; protein-macromolecule adaptor activity [GO:0030674]; signaling adaptor activity [GO:0035591]; identical protein binding [GO:0042802]; molecular adaptor activity [GO:0060090]; death domain binding [GO:0070513]	cytoplasmic side of plasma membrane [GO:0009898]; nucleus [GO:0005634]; cytoplasm [GO:0005737]; cytosol [GO:0005829]; cytoskeleton [GO:0005856]; plasma membrane [GO:0005886]; tumor necrosis factor receptor superfamily complex [GO:0002947]; death-inducing signaling complex [GO:0031264]; receptor complex [GO:0043235]
Single-stranded DNA-binding protein, mitochondrial	Q04837	SSBP1	Q04837: 50%	3.07604	0.0147712	Untreated senescent VSMCs / Untreated proliferating VSMCs	0.00143334	24	1	4.12778	DNA replication [GO:0006260]; DNA-templated DNA replication [GO:0006261]; positive regulation of helicase activity [GO:0051096]; protein homotetramerization [GO:0051289]; positive regulation of mitochondrial DNA replication [GO:0090297]	DNA binding [GO:0003677]; chromatin binding [GO:0003682]; single-stranded DNA binding [GO:0003697]; RNA binding [GO:0003723]; protein binding [GO:0005515]; identical protein binding [GO:0042802]; protein homodimerization activity [GO:0042803]; enzyme activator activity [GO:0008047]	nucleus [GO:0005634]; mitochondrion [GO:0005739]; mitochondrial matrix [GO:0005759]; mitochondrial nucleoid [GO:0042645]; extracellular exosome [GO:0070062]
Membrane-associated progesterone receptor component 2;Isoform of O15173, Isoform 2 of Membrane-associated progesterone receptor component 2	O15173;O15173-2	PGRMC2;PGRMC2	O15173: 34.08071748878923%; O15173-2: 30.76923076923077%	3.07494	0.0298541	Untreated senescent VSMCs / Untreated proliferating VSMCs	0.0134076	24	1	3.88774	heme transport [GO:0015886]; nuclear receptor-mediated steroid hormone signaling pathway [GO:0030518]; adipose tissue development [GO:0060612]	nuclear steroid receptor activity [GO:0003707]; steroid binding [GO:0005496]; protein binding [GO:0005515]; lipid binding [GO:0008289]; heme transmembrane transporter activity [GO:0015232]; heme binding [GO:0020037]	synapse [GO:0045202]; glutamatergic synapse [GO:0098978]; extracellular region [GO:0005576]; nucleus [GO:0005634]; nuclear envelope [GO:0005635]; nucleoplasm [GO:0005654]; endoplasmic reticulum [GO:0005783]; membrane [GO:0016020]; endomembrane system [GO:0012505]
Signal transducer and activator of transcription 1-alpha/beta	P42224	STAT1	P42224: 54.53333333333333%	3.07045	0.010504	Untreated senescent VSMCs / Untreated proliferating VSMCs	0.000187944	24	1	4.21221	regulation of transcription by RNA polymerase II [GO:0006357]; endothelial cell migration [GO:0043542]; positive regulation of receptor signaling pathway via JAK-STAT [GO:0046427]; cellular response to cytokine stimulus [GO:0071345]; negative regulation of transcription by RNA polymerase II [GO:0000122]; negative regulation of endothelial cell proliferation [GO:0001937]; positive regulation of me…	DNA-binding transcription factor activity [GO:0003700]; RNA polymerase II transcription regulatory region sequence-specific DNA binding [GO:0000977]; RNA polymerase II cis-regulatory region sequence-specific DNA binding [GO:0000978]; RNA polymerase II core promoter sequence-specific DNA binding [GO:0000979]; DNA-binding transcription factor activity, RNA polymerase II-specific [GO:0000981]; trans…	nucleus [GO:0005634]; chromatin [GO:0000785]; nucleoplasm [GO:0005654]; nucleolus [GO:0005730]; cytoplasm [GO:0005737]; cytosol [GO:0005829]; axon [GO:0030424]; dendrite [GO:0030425]; perinuclear region of cytoplasm [GO:0048471]; protein-containing complex [GO:0032991]; ISGF3 complex [GO:0070721]; RNA polymerase II transcription regulator complex [GO:0090575]
Cyclin-dependent kinase inhibitor 2A	P42771	CDKN2A	P42771: 66.02564102564102%	3.07022	0.0162247	Untreated senescent VSMCs / Untreated proliferating VSMCs	0.00196406	24	1	3.62894	mammary gland epithelial cell proliferation [GO:0033598]; apoptotic process involved in mammary gland involution [GO:0060057]; epidermis development [GO:0008544]; rRNA transcription [GO:0009303]; regulation of gene expression [GO:0010468]; keratinocyte differentiation [GO:0030216]; negative regulation of mammary gland epithelial cell proliferation [GO:0033600]; somatic stem cell population mainte…	RNA binding [GO:0003723]; cyclin-dependent protein serine/threonine kinase inhibitor activity [GO:0004861]; protein binding [GO:0005515]; protein kinase binding [GO:0019901]; NF-kappaB binding [GO:0051059]	nucleus [GO:0005634]; nucleolus [GO:0005730]; cytoplasm [GO:0005737]; cytosol [GO:0005829]; senescence-associated heterochromatin focus [GO:0035985]
Syntaxin-5;Isoform of Q13190, Isoform 2 of Syntaxin-5;Isoform of Q13190, Isoform 3 of Syntaxin-5;Isoform of Q13190, Isoform 4 of Syntaxin-5	Q13190;Q13190-2;Q13190-3;Q13190-4	STX5;STX5;STX5;STX5	Q13190: 23.098591549295776%; Q13190-2: 27.242524916943523%; Q13190-3: 30.711610486891384%; Q13190-4: 25.54517133956386%	3.05663	0.01791	Untreated senescent VSMCs / Untreated proliferating VSMCs	0.002972	24	1	4.1482	intracellular protein transport [GO:0006886]; retrograde vesicle-mediated transport, Golgi to endoplasmic reticulum [GO:0006890]; vesicle-mediated transport [GO:0016192]; early endosome to Golgi transport [GO:0034498]; retrograde transport, endosome to Golgi [GO:0042147]; positive regulation of protein catabolic process [GO:0045732]; Golgi disassembly [GO:0090166]; regulation of Golgi organizatio…	SNAP receptor activity [GO:0005484]; protein binding [GO:0005515]; cadherin binding [GO:0045296]; SNARE binding [GO:0000149]	Golgi membrane [GO:0000139]; endoplasmic reticulum membrane [GO:0005789]; Golgi apparatus [GO:0005794]; cytosol [GO:0005829]; ER to Golgi transport vesicle membrane [GO:0012507]; membrane [GO:0016020]; vesicle [GO:0031982]; endoplasmic reticulum-Golgi intermediate compartment membrane [GO:0033116]; bounding membrane of organelle [GO:0098588]; SNARE complex [GO:0031201]; endomembrane system [GO:00…
Isoform of O94973, Isoform 2 of AP-2 complex subunit alpha-2	O94973-2	AP2A2	O94973-2: 1.4893617021276597%	3.05625	0.012948	Untreated senescent VSMCs / Untreated proliferating VSMCs	0.000883489	23	0.958333	3.95625	intracellular protein transport [GO:0006886]; endocytosis [GO:0006897]; protein transport [GO:0015031]; vesicle-mediated transport [GO:0016192]; synaptic vesicle endocytosis [GO:0048488]; clathrin-dependent endocytosis [GO:0072583]; postsynaptic neurotransmitter receptor internalization [GO:0098884]	clathrin adaptor activity [GO:0035615]; protein binding [GO:0005515]; lipid binding [GO:0008289]; kinase binding [GO:0019900]; protein kinase binding [GO:0019901]; protein domain specific binding [GO:0019904]; disordered domain specific binding [GO:0097718]	cytosol [GO:0005829]; plasma membrane [GO:0005886]; clathrin-coated pit [GO:0005905]; cytoplasmic side of plasma membrane [GO:0009898]; membrane [GO:0016020]; endocytic vesicle membrane [GO:0030666]; secretory granule membrane [GO:0030667]; clathrin-coated endocytic vesicle membrane [GO:0030669]; cytoplasmic vesicle [GO:0031410]; endolysosome membrane [GO:0036020]; clathrin-coated endocytic vesic…
Ras-related protein Ral-A	P11233	RALA	P11233: 33.980582524271846%	3.05537	0.0120086	Untreated senescent VSMCs / Untreated proliferating VSMCs	0.000461638	24	1	4.38885	neural tube closure [GO:0001843]; exocytosis [GO:0006887]; chemotaxis [GO:0006935]; signal transduction [GO:0007165]; Ras protein signal transduction [GO:0007265]; regulation of exocytosis [GO:0017157]; receptor internalization [GO:0031623]; regulation of actin cytoskeleton organization [GO:0032956]; positive regulation of epidermal growth factor receptor signaling pathway [GO:0045742]; cell divi…	nucleotide binding [GO:0000166]; GTPase activity [GO:0003924]; G protein activity [GO:0003925]; protein binding [GO:0005515]; GTP binding [GO:0005525]; hydrolase activity [GO:0016787]; myosin binding [GO:0017022]; GDP binding [GO:0019003]; ubiquitin protein ligase binding [GO:0031625]; Edg-2 lysophosphatidic acid receptor binding [GO:0031755]; ATPase binding [GO:0051117]	endocytic vesicle [GO:0030139]; synaptic membrane [GO:0097060]; Schaffer collateral - CA1 synapse [GO:0098685]; mitochondrion [GO:0005739]; plasma membrane [GO:0005886]; focal adhesion [GO:0005925]; cell surface [GO:0009986]; membrane [GO:0016020]; cytoplasmic vesicle membrane [GO:0030659]; cleavage furrow [GO:0032154]; extracellular exosome [GO:0070062]; Flemming body [GO:0090543]
Isoform of Q9Y3M8, Isoform 3 of StAR-related lipid transfer protein 13	Q9Y3M8-3	STARD13	Q9Y3M8-3: 15.376884422110553%	3.05016	0.120552	Untreated senescent VSMCs / Untreated proliferating VSMCs	0.0893716	20	0.833333	4.16326	endothelial cell migration [GO:0043542]; negative regulation of cell migration involved in sprouting angiogenesis [GO:0090051]; endothelial tube lumen extension [GO:0097498]; negative regulation of sprouting angiogenesis [GO:1903671]; signal transduction [GO:0007165]; negative regulation of cell migration [GO:0030336]; regulation of small GTPase mediated signal transduction [GO:0051056]; regulati…	GTPase activator activity [GO:0005096]; protein binding [GO:0005515]; lipid binding [GO:0008289]	cytoplasm [GO:0005737]; mitochondrion [GO:0005739]; lipid droplet [GO:0005811]; cytosol [GO:0005829]; membrane [GO:0016020]; mitochondrial membrane [GO:0031966]
Coatomer subunit zeta-2	Q9P299	COPZ2	Q9P299: 36.666666666666664%	3.04868	0.0177291	Untreated senescent VSMCs / Untreated proliferating VSMCs	0.00271047	24	1	4.00609	intracellular protein transport [GO:0006886]; retrograde vesicle-mediated transport, Golgi to endoplasmic reticulum [GO:0006890]; protein transport [GO:0015031]; vesicle-mediated transport [GO:0016192]; intra-Golgi vesicle-mediated transport [GO:0006891]		Golgi membrane [GO:0000139]; cytoplasm [GO:0005737]; endoplasmic reticulum membrane [GO:0005789]; Golgi apparatus [GO:0005794]; cis-Golgi network [GO:0005801]; cytosol [GO:0005829]; membrane [GO:0016020]; transport vesicle [GO:0030133]; COPI-coated vesicle membrane [GO:0030663]; cytoplasmic vesicle [GO:0031410]; endoplasmic reticulum-Golgi intermediate compartment membrane [GO:0033116]; COPI vesi…
Alpha-2-macroglobulin receptor-associated protein	P30533	LRPAP1	P30533: 41.73669467787115%	3.04756	0.0268063	Untreated senescent VSMCs / Untreated proliferating VSMCs	0.0108184	24	1	4.32968	negative regulation of receptor internalization [GO:0002091]; signal transduction [GO:0007165]; negative regulation of very-low-density lipoprotein particle clearance [GO:0010916]; regulation of receptor-mediated endocytosis [GO:0048259]; amyloid-beta clearance by transcytosis [GO:0150093]; extracellular negative regulation of signal transduction [GO:1900116]; negative regulation of amyloid-beta …	amyloid-beta binding [GO:0001540]; signaling receptor binding [GO:0005102]; protein binding [GO:0005515]; heparin binding [GO:0008201]; lipase binding [GO:0035473]; receptor ligand activity [GO:0048018]; receptor antagonist activity [GO:0048019]; low-density lipoprotein particle receptor binding [GO:0050750]; very-low-density lipoprotein particle receptor binding [GO:0070326]	extracellular region [GO:0005576]; endosome [GO:0005768]; endoplasmic reticulum [GO:0005783]; endoplasmic reticulum-Golgi intermediate compartment [GO:0005793]; Golgi apparatus [GO:0005794]; Golgi lumen [GO:0005796]; cis-Golgi network [GO:0005801]; plasma membrane [GO:0005886]; cell surface [GO:0009986]; endosome lumen [GO:0031904]; vesicle [GO:0031982]; rough endoplasmic reticulum lumen [GO:0048…
B-cell lymphoma/leukemia 10	O95999	BCL10	O95999: 36.05150214592275%	3.04139	0.0206673	Untreated senescent VSMCs / Untreated proliferating VSMCs	0.005034	23	0.958333	4.07509	positive regulation of interleukin-6 production [GO:0032755]; positive regulation of lymphotoxin A production [GO:0032761]; positive regulation of mast cell cytokine production [GO:0032765]; B cell apoptotic process [GO:0001783]; cellular defense response [GO:0006968]; response to fungus [GO:0009620]; immunoglobulin mediated immune response [GO:0016064]; positive regulation of canonical NF-kappaB…	kinase activator activity [GO:0019209]; protease binding [GO:0002020]; transcription coactivator activity [GO:0003713]; protein binding [GO:0005515]; protein-macromolecule adaptor activity [GO:0030674]; ubiquitin protein ligase binding [GO:0031625]; signaling adaptor activity [GO:0035591]; identical protein binding [GO:0042802]; protein kinase B binding [GO:0043422]; protein-containing complex bi…	immunological synapse [GO:0001772]; nucleus [GO:0005634]; nucleoplasm [GO:0005654]; cytoplasm [GO:0005737]; lysosome [GO:0005764]; cytosol [GO:0005829]; cytoplasmic microtubule [GO:0005881]; membrane [GO:0016020]; membrane raft [GO:0045121]; perinuclear region of cytoplasm [GO:0048471]; polkadots [GO:0002096]; CBM complex [GO:0032449]; protein-containing complex [GO:0032991]
Complement component 1 Q subcomponent-binding protein, mitochondrial	Q07021	C1QBP	Q07021: 20.921985815602838%	3.04131	0.0246848	Untreated senescent VSMCs / Untreated proliferating VSMCs	0.0088992	24	1	4.16667	double-strand break repair via homologous recombination [GO:0000724]; mitochondrial RNA catabolic process [GO:0000957]; negative regulation of transcription by RNA polymerase II [GO:0000122]; adaptive immune response [GO:0002250]; immune system process [GO:0002376]; mRNA processing [GO:0006397]; apoptotic process [GO:0006915]; immune response [GO:0006955]; complement activation, classical pathway…	complement component C1q complex binding [GO:0001849]; transcription corepressor activity [GO:0003714]; mRNA binding [GO:0003729]; enzyme inhibitor activity [GO:0004857]; protein kinase C binding [GO:0005080]; protein binding [GO:0005515]; hyaluronic acid binding [GO:0005540]; transcription factor binding [GO:0008134]; kininogen binding [GO:0030984]; adrenergic receptor binding [GO:0031690]; deox…	presynaptic active zone [GO:0048786]; glutamatergic synapse [GO:0098978]; GABA-ergic synapse [GO:0098982]; extracellular region [GO:0005576]; extracellular space [GO:0005615]; nucleus [GO:0005634]; nucleolus [GO:0005730]; cytoplasm [GO:0005737]; mitochondrion [GO:0005739]; mitochondrial matrix [GO:0005759]; cytosol [GO:0005829]; plasma membrane [GO:0005886]; cell surface [GO:0009986]; membrane [G…
A-kinase anchor protein 8-like;Isoform of Q9ULX6, Isoform 2 of A-kinase anchor protein 8-like	Q9ULX6;Q9ULX6-2	AKAP8L;AKAP8L	Q9ULX6: 14.086687306501547%; Q9ULX6-2: 15.555555555555555%	3.03925	0.112718	Untreated senescent VSMCs / Untreated proliferating VSMCs	0.0824878	20	0.833333	4.10231	mRNA processing [GO:0006397]; mitotic chromosome condensation [GO:0007076]; RNA splicing [GO:0008380]; regulation of mRNA export from nucleus [GO:0010793]; cell cycle G2/M phase transition [GO:0044839]; positive regulation of transcription by RNA polymerase II [GO:0045944]; nuclear membrane disassembly [GO:0051081]	DNA binding [GO:0003677]; RNA binding [GO:0003723]; protein binding [GO:0005515]; lamin binding [GO:0005521]; zinc ion binding [GO:0008270]; DEAD/H-box RNA helicase binding [GO:0017151]; histone deacetylase binding [GO:0042826]; metal ion binding [GO:0046872]; protein kinase A regulatory subunit binding [GO:0034237]	chromatin [GO:0000785]; nucleus [GO:0005634]; nucleoplasm [GO:0005654]; cytoplasm [GO:0005737]; nuclear matrix [GO:0016363]; PML body [GO:0016605]; nuclear speck [GO:0016607]; ribonucleoprotein complex [GO:1990904]
Acyl carrier protein, mitochondrial	O14561	NDUFAB1	O14561: 8.974358974358974%	3.0357	0.0204478	Untreated senescent VSMCs / Untreated proliferating VSMCs	0.00493079	24	1	4.23442	mitochondrial electron transport, NADH to ubiquinone [GO:0006120]; lipid metabolic process [GO:0006629]; fatty acid metabolic process [GO:0006631]; fatty acid biosynthetic process [GO:0006633]; aerobic respiration [GO:0009060]; protein lipoylation [GO:0009249]; iron-sulfur cluster assembly [GO:0016226]; proton motive force-driven mitochondrial ATP synthesis [GO:0042776]; [2Fe-2S] cluster assembly…	acyl carrier activity [GO:0000036]; structural molecule activity [GO:0005198]; fatty acid binding [GO:0005504]; calcium ion binding [GO:0005509]; protein binding [GO:0005515]; mitochondrial large ribosomal subunit binding [GO:0140978]; acyl binding [GO:0000035]	mitochondrial inner membrane [GO:0005743]; nucleoplasm [GO:0005654]; mitochondrion [GO:0005739]; mitochondrial matrix [GO:0005759]; mitochondrial membrane [GO:0031966]; respiratory chain complex I [GO:0045271]; mitochondrial [2Fe-2S] assembly complex [GO:0099128]; iron-sulfur cluster assembly complex [GO:1990229]
6-phosphogluconolactonase	O95336	PGLS	O95336: 65.89147286821705%	3.0353	0.0120086	Untreated senescent VSMCs / Untreated proliferating VSMCs	0.000472705	24	1	3.99266	carbohydrate metabolic process [GO:0005975]; pentose-phosphate shunt [GO:0006098]; pentose-phosphate shunt, oxidative branch [GO:0009051]	protein binding [GO:0005515]; hydrolase activity [GO:0016787]; 6-phosphogluconolactonase activity [GO:0017057]	cytoplasm [GO:0005737]; cytosol [GO:0005829]; extracellular exosome [GO:0070062]
Macrophage migration inhibitory factor	P14174	MIF	P14174: 19.130434782608695%	3.03267	0.0122575	Untreated senescent VSMCs / Untreated proliferating VSMCs	0.000596552	24	1	4.70268	DNA damage response, signal transduction by p53 class mediator [GO:0030330]; regulation of cell population proliferation [GO:0042127]; cellular senescence [GO:0090398]; prostaglandin biosynthetic process [GO:0001516]; positive regulation of cytokine production [GO:0001819]; immune system process [GO:0002376]; negative regulation of mature B cell apoptotic process [GO:0002906]; inflammatory respon…	protease binding [GO:0002020]; dopachrome isomerase activity [GO:0004167]; cytokine activity [GO:0005125]; cytokine receptor binding [GO:0005126]; protein binding [GO:0005515]; isomerase activity [GO:0016853]; chemoattractant activity [GO:0042056]; identical protein binding [GO:0042802]; phenylpyruvate tautomerase activity [GO:0050178]	extracellular region [GO:0005576]; extracellular space [GO:0005615]; nucleoplasm [GO:0005654]; cytoplasm [GO:0005737]; cytosol [GO:0005829]; plasma membrane [GO:0005886]; cell surface [GO:0009986]; vesicle [GO:0031982]; secretory granule lumen [GO:0034774]; extracellular exosome [GO:0070062]; ficolin-1-rich granule lumen [GO:1904813]
ATP synthase F(1) complex subunit epsilon, mitochondrial;ATP synthase subunit epsilon-like protein, mitochondrial	P56381;Q5VTU8	ATP5F1E;ATP5F1EP2	P56381: 29.411764705882355%; Q5VTU8: 29.411764705882355%	3.03157	0.0167384	Untreated senescent VSMCs / Untreated proliferating VSMCs	0.00205985	22	0.916667	4.7347	ATP biosynthetic process [GO:0006754]; monoatomic ion transport [GO:0006811]; proton motive force-driven ATP synthesis [GO:0015986]; proton motive force-driven mitochondrial ATP synthesis [GO:0042776]; proton transmembrane transport [GO:1902600]	proton-transporting ATP synthase activity, rotational mechanism [GO:0046933]; protein binding [GO:0005515]; hydrolase activity [GO:0016787]	mitochondrion [GO:0005739]; mitochondrial inner membrane [GO:0005743]; mitochondrial matrix [GO:0005759]; membrane [GO:0016020]; proton-transporting ATP synthase complex [GO:0045259]
Ragulator complex protein LAMTOR4	Q0VGL1	LAMTOR4	Q0VGL1: 32.323232323232325%	3.03155	0.228632	Untreated senescent VSMCs / Untreated proliferating VSMCs	0.189042	21	0.875	4.58549	regulation of cell size [GO:0008361]; positive regulation of TOR signaling [GO:0032008]; TORC1 signaling [GO:0038202]; protein localization to lysosome [GO:0061462]; cellular response to amino acid stimulus [GO:0071230]; positive regulation of TORC1 signaling [GO:1904263]	guanyl-nucleotide exchange factor activity [GO:0005085]; molecular adaptor activity [GO:0060090]; protein binding [GO:0005515]	lysosomal membrane [GO:0005765]; lysosome [GO:0005764]; late endosome membrane [GO:0031902]; Ragulator complex [GO:0071986]; FNIP-folliculin RagC/D GAP [GO:1990877]
Nicotinamide phosphoribosyltransferase	P43490	NAMPT	P43490: 72.91242362525459%	3.03103	0.0237887	Untreated senescent VSMCs / Untreated proliferating VSMCs	0.00818048	24	1	4.72954	insulin receptor signaling pathway [GO:0008286]; adipose tissue development [GO:0060612]; positive regulation of gene expression [GO:0010628]; positive regulation of canonical NF-kappaB signal transduction [GO:0043123]; positive regulation of ERK1 and ERK2 cascade [GO:0070374]; NAD+ biosynthetic process [GO:0009435]; NADP+ biosynthetic process [GO:0006741]; nicotinamide metabolic process [GO:0006…	cytokine activity [GO:0005125]; protein binding [GO:0005515]; transferase activity [GO:0016740]; glycosyltransferase activity [GO:0016757]; identical protein binding [GO:0042802]; nicotinamide phosphoribosyltransferase activity [GO:0047280]	mitochondrial matrix [GO:0005759]; cytosol [GO:0005829]; extracellular region [GO:0005576]; extracellular space [GO:0005615]; nucleus [GO:0005634]; cytoplasm [GO:0005737]; nuclear speck [GO:0016607]; cell junction [GO:0030054]; extracellular exosome [GO:0070062]
Thymidine phosphorylase	P19971	TYMP	P19971: 34.024896265560166%	3.02812	0.0253317	Untreated senescent VSMCs / Untreated proliferating VSMCs	0.00948572	24	1	3.84012	angiogenesis [GO:0001525]; pyrimidine nucleobase metabolic process [GO:0006206]; pyrimidine nucleoside metabolic process [GO:0006213]; chemotaxis [GO:0006935]; signal transduction [GO:0007165]; cell differentiation [GO:0030154]; regulation of myelination [GO:0031641]; dTMP catabolic process [GO:0046074]; regulation of transmission of nerve impulse [GO:0051969]; nucleobase-containing small molecul…	1,4-alpha-oligoglucan phosphorylase activity [GO:0004645]; protein binding [GO:0005515]; growth factor activity [GO:0008083]; thymidine phosphorylase activity [GO:0009032]; pyrimidine-nucleoside phosphorylase activity [GO:0016154]; transferase activity [GO:0016740]; glycosyltransferase activity [GO:0016757]; pentosyltransferase activity [GO:0016763]; protein homodimerization activity [GO:0042803]	cytosol [GO:0005829]
Protein LYRIC	Q86UE4	MTDH	Q86UE4: 38.83161512027492%	3.02705	0.0355169	Untreated senescent VSMCs / Untreated proliferating VSMCs	0.0175749	24	1	4.13666	negative regulation of transcription by RNA polymerase II [GO:0000122]; positive regulation of autophagy [GO:0010508]; lipopolysaccharide-mediated signaling pathway [GO:0031663]; negative regulation of apoptotic process [GO:0043066]; positive regulation of canonical NF-kappaB signal transduction [GO:0043123]; positive regulation of angiogenesis [GO:0045766]; positive regulation of DNA-templated t…	transcription coactivator activity [GO:0003713]; RNA binding [GO:0003723]; double-stranded RNA binding [GO:0003725]; protein binding [GO:0005515]; NF-kappaB binding [GO:0051059]; RNA polymerase II-specific DNA-binding transcription factor binding [GO:0061629]; transcription coregulator activity [GO:0003712]	fibrillar center [GO:0001650]; nucleus [GO:0005634]; nucleolus [GO:0005730]; cytoplasm [GO:0005737]; endoplasmic reticulum [GO:0005783]; endoplasmic reticulum membrane [GO:0005789]; bicellular tight junction [GO:0005923]; membrane [GO:0016020]; apical plasma membrane [GO:0016324]; nuclear body [GO:0016604]; nuclear membrane [GO:0031965]; intercellular canaliculus [GO:0046581]; perinuclear region …
Geranylgeranyl pyrophosphate synthase	O95749	GGPS1	O95749: 30.666666666666664%	3.02015	0.0248045	Untreated senescent VSMCs / Untreated proliferating VSMCs	0.00902432	24	1	3.79801	lipid metabolic process [GO:0006629]; isoprenoid metabolic process [GO:0006720]; isoprenoid biosynthetic process [GO:0008299]; geranyl diphosphate biosynthetic process [GO:0033384]; geranylgeranyl diphosphate biosynthetic process [GO:0033386]; farnesyl diphosphate biosynthetic process [GO:0045337]	dimethylallyltranstransferase activity [GO:0004161]; geranylgeranyl diphosphate synthase activity [GO:0004311]; (2E,6E)-farnesyl diphosphate synthase activity [GO:0004337]; prenyltransferase activity [GO:0004659]; protein binding [GO:0005515]; transferase activity [GO:0016740]; identical protein binding [GO:0042802]; metal ion binding [GO:0046872]; prenyl diphosphate synthase activity [GO:0120531]	nucleoplasm [GO:0005654]; cytoplasm [GO:0005737]; cytosol [GO:0005829]; Z disc [GO:0030018]; perinuclear region of cytoplasm [GO:0048471]
Progesterone receptor	P06401	PGR	P06401: 0.7502679528403001%	3.01922	0.043024	Untreated senescent VSMCs / Untreated proliferating VSMCs	0.0232483	16	0.666667	4.08195	ovulation from ovarian follicle [GO:0001542]; epithelial cell maturation [GO:0002070]; glandular epithelial cell maturation [GO:0002071]; regulation of DNA-templated transcription [GO:0006355]; mammary gland development [GO:0030879]; paracrine signaling [GO:0038001]; lung alveolus development [GO:0048286]; regulation of epithelial cell proliferation [GO:0050678]; progesterone receptor signaling p…	RNA polymerase II cis-regulatory region sequence-specific DNA binding [GO:0000978]; DNA-binding transcription factor activity, RNA polymerase II-specific [GO:0000981]; transcription coactivator binding [GO:0001223]; DNA-binding transcription activator activity, RNA polymerase II-specific [GO:0001228]; DNA binding [GO:0003677]; DNA-binding transcription factor activity [GO:0003700]; nuclear steroi…	chromatin [GO:0000785]; plasma membrane [GO:0005886]; nucleus [GO:0005634]; nucleoplasm [GO:0005654]; cytoplasm [GO:0005737]; mitochondrion [GO:0005739]; mitochondrial outer membrane [GO:0005741]; cytosol [GO:0005829]; membrane [GO:0016020]
GDP-L-fucose synthase	Q13630	GFUS	Q13630: 54.51713395638629%	3.01663	0.0122788	Untreated senescent VSMCs / Untreated proliferating VSMCs	0.000651585	24	1	4.07015	T cell mediated cytotoxicity [GO:0001913]; leukocyte cell-cell adhesion [GO:0007159]; nucleotide-sugar biosynthetic process [GO:0009226]; positive regulation of endothelial cell migration [GO:0010595]; GDP-mannose metabolic process [GO:0019673]; 'de novo' GDP-L-fucose biosynthetic process [GO:0042351]; positive regulation of endothelial cell-matrix adhesion via fibronectin [GO:1904906]	catalytic activity [GO:0003824]; protein binding [GO:0005515]; electron transfer activity [GO:0009055]; oxidoreductase activity [GO:0016491]; isomerase activity [GO:0016853]; GDP-4-dehydro-D-rhamnose reductase activity [GO:0042356]; identical protein binding [GO:0042802]; GDP-mannose 3,5-epimerase activity [GO:0047918]; GDP-L-fucose synthase activity [GO:0050577]	cytosol [GO:0005829]; extracellular exosome [GO:0070062]
Putative peptidyl-tRNA hydrolase PTRHD1	Q6GMV3	PTRHD1	Q6GMV3: 48.57142857142857%	3.00539	0.0183693	Untreated senescent VSMCs / Untreated proliferating VSMCs	0.00332974	24	1	4.26485		peptidyl-tRNA hydrolase activity [GO:0004045]; protein binding [GO:0005515]; hydrolase activity [GO:0016787]	mitochondrion [GO:0005739]
Prolyl 4-hydroxylase subunit alpha-1	P13674	P4HA1	P13674: 46.81647940074906%	3.00487	0.0203043	Untreated senescent VSMCs / Untreated proliferating VSMCs	0.0047357	24	1	4.44216	collagen fibril organization [GO:0030199]	procollagen-proline 4-dioxygenase activity [GO:0004656]; iron ion binding [GO:0005506]; protein binding [GO:0005515]; oxidoreductase activity [GO:0016491]; oxidoreductase activity, acting on paired donors, with incorporation or reduction of molecular oxygen [GO:0016705]; L-ascorbic acid binding [GO:0031418]; identical protein binding [GO:0042802]; metal ion binding [GO:0046872]; dioxygenase activ…	mitochondrion [GO:0005739]; endoplasmic reticulum [GO:0005783]; endoplasmic reticulum lumen [GO:0005788]; membrane [GO:0016020]; procollagen-proline 4-dioxygenase complex [GO:0016222]
Isoform of P29692, Isoform 3 of Elongation factor 1-delta	P29692-3	EEF1D	P29692-3: 8.171206225680933%	2.99572	0.0222287	Untreated senescent VSMCs / Untreated proliferating VSMCs	0.00670281	24	1	4.31754	cytoplasmic translational elongation [GO:0002182]; translation [GO:0006412]; translational elongation [GO:0006414]; cellular response to heat [GO:0034605]; positive regulation of transcription by RNA polymerase II [GO:0045944]; cellular response to ionizing radiation [GO:0071479]	RNA polymerase II cis-regulatory region sequence-specific DNA binding [GO:0000978]; DNA binding [GO:0003677]; translation elongation factor activity [GO:0003746]; protein binding [GO:0005515]; translation factor activity, RNA binding [GO:0008135]; heat shock protein binding [GO:0031072]; cadherin binding [GO:0045296]; DNA-binding transcription factor binding [GO:0140297]; guanyl-nucleotide exchan…	nucleus [GO:0005634]; endoplasmic reticulum [GO:0005783]; fibrillar center [GO:0001650]; nucleoplasm [GO:0005654]; cytoplasm [GO:0005737]; cytosol [GO:0005829]; eukaryotic translation elongation factor 1 complex [GO:0005853]
Peroxisomal multifunctional enzyme type 2	P51659	HSD17B4	P51659: 44.83695652173913%	2.99208	0.0126129	Untreated senescent VSMCs / Untreated proliferating VSMCs	0.00073957	24	1	3.98067	very long-chain fatty acid metabolic process [GO:0000038]; fatty acid beta-oxidation [GO:0006635]; Sertoli cell development [GO:0060009]; osteoblast differentiation [GO:0001649]; lipid metabolic process [GO:0006629]; fatty acid metabolic process [GO:0006631]; unsaturated fatty acid biosynthetic process [GO:0006636]; androgen metabolic process [GO:0008209]; estrogen metabolic process [GO:0008210];…	(3S)-3-hydroxyacyl-CoA dehydrogenase (NAD+) activity [GO:0003857]; enoyl-CoA hydratase activity [GO:0004300]; estradiol 17-beta-dehydrogenase [NAD(P)+] activity [GO:0004303]; oxidoreductase activity [GO:0016491]; lyase activity [GO:0016829]; isomerase activity [GO:0016853]; 3-hydroxyacyl-CoA dehydratase activity [GO:0018812]; 3alpha,7alpha,12alpha-trihydroxy-5beta-cholest-24-enoyl-CoA hydratase a…	peroxisomal matrix [GO:0005782]; peroxisome [GO:0005777]; peroxisomal membrane [GO:0005778]; cytosol [GO:0005829]; membrane [GO:0016020]
N-acetylneuraminate-9-phosphate synthase	Q9NR45	NANS	Q9NR45: 57.66016713091921%	2.98894	0.0180314	Untreated senescent VSMCs / Untreated proliferating VSMCs	0.00307573	24	1	4.38401	N-acetylneuraminate metabolic process [GO:0006054]; CMP-N-acetylneuraminate biosynthetic process [GO:0006055]; carbohydrate biosynthetic process [GO:0016051]; N-acetylneuraminate biosynthetic process [GO:0046380]; glycosylation [GO:0070085]	transferase activity [GO:0016740]; N-acylneuraminate-9-phosphate synthase activity [GO:0047444]; N-acetylneuraminate synthase activity [GO:0050462]	cytosol [GO:0005829]; cytoplasm [GO:0005737]; extracellular exosome [GO:0070062]
Glyoxylate reductase/hydroxypyruvate reductase	Q9UBQ7	GRHPR	Q9UBQ7: 55.487804878048784%	2.98592	0.0212229	Untreated senescent VSMCs / Untreated proliferating VSMCs	0.0058326	24	1	4.06697	carboxylic acid metabolic process [GO:0019752]; dicarboxylic acid metabolic process [GO:0043648]; glyoxylate metabolic process [GO:0046487]	protein binding [GO:0005515]; hydroxypyruvate reductase (NADH) activity [GO:0008465]; oxidoreductase activity [GO:0016491]; oxidoreductase activity, acting on the CH-OH group of donors, NAD or NADP as acceptor [GO:0016616]; hydroxypyruvate reductase [NAD(P)H] activity [GO:0016618]; glyoxylate reductase (NADPH) activity [GO:0030267]; carboxylic acid binding [GO:0031406]; protein homodimerization a…	cytoplasm [GO:0005737]; mitochondrion [GO:0005739]; peroxisomal matrix [GO:0005782]; extracellular exosome [GO:0070062]; catalytic complex [GO:1902494]; cytosol [GO:0005829]
Dynein light chain roadblock-type 1	Q9NP97	DYNLRB1	Q9NP97: 65.625%	2.98575	0.0239525	Untreated senescent VSMCs / Untreated proliferating VSMCs	0.00828577	24	1	4.25439	microtubule-based movement [GO:0007018]; visual behavior [GO:0007632]; positive regulation of intracellular transport [GO:0032388]	microtubule motor activity [GO:0003777]; protein binding [GO:0005515]; identical protein binding [GO:0042802]; dynein intermediate chain binding [GO:0045505]	cytoplasm [GO:0005737]; centrosome [GO:0005813]; cytoskeleton [GO:0005856]; microtubule [GO:0005874]; cilium [GO:0005929]; membrane [GO:0016020]; ciliary tip [GO:0097542]; cytoplasmic dynein complex [GO:0005868]; dynein complex [GO:0030286]
Phosphoacetylglucosamine mutase;Isoform of O95394, Isoform 2 of Phosphoacetylglucosamine mutase;Isoform of O95394, Isoform 3 of Phosphoacetylglucosamine mutase	O95394;O95394-3;O95394-4	PGM3;PGM3;PGM3	O95394: 58.85608856088561%; O95394-3: 56.360424028268554%; O95394-4: 55.96491228070175%	2.97496	0.0183822	Untreated senescent VSMCs / Untreated proliferating VSMCs	0.00336215	24	1	4.3045	UDP-N-acetylglucosamine biosynthetic process [GO:0006048]; spermatogenesis [GO:0007283]; hemopoiesis [GO:0030097]; carbohydrate metabolic process [GO:0005975]; glucosamine metabolic process [GO:0006041]; protein N-linked glycosylation [GO:0006487]; protein O-linked glycosylation [GO:0006493]	magnesium ion binding [GO:0000287]; phosphoacetylglucosamine mutase activity [GO:0004610]; isomerase activity [GO:0016853]; intramolecular phosphotransferase activity [GO:0016868]; metal ion binding [GO:0046872]	cytosol [GO:0005829]
NADH dehydrogenase [ubiquinone] 1 alpha subcomplex subunit 5	Q16718	NDUFA5	Q16718: 65.51724137931035%	2.97234	0.0738712	Untreated senescent VSMCs / Untreated proliferating VSMCs	0.0483301	24	1	3.91479	respiratory electron transport chain [GO:0022904]; mitochondrial electron transport, NADH to ubiquinone [GO:0006120]; aerobic respiration [GO:0009060]; proton motive force-driven mitochondrial ATP synthesis [GO:0042776]; proton transmembrane transport [GO:1902600]	protein binding [GO:0005515]; NADH dehydrogenase (ubiquinone) activity [GO:0008137]	mitochondrial inner membrane [GO:0005743]; mitochondrion [GO:0005739]; membrane [GO:0016020]; protein-containing complex [GO:0032991]; respiratory chain complex I [GO:0045271]
Isoform of Q70UQ0, Isoform 4 of Inhibitor of nuclear factor kappa-B kinase-interacting protein	Q70UQ0-4	IKBIP	Q70UQ0-4: 26.25994694960212%	2.97077	0.0273263	Untreated senescent VSMCs / Untreated proliferating VSMCs	0.0111774	23	0.958333	4.18874	response to X-ray [GO:0010165]	protein binding [GO:0005515]	nucleolus [GO:0005730]; endoplasmic reticulum [GO:0005783]; endoplasmic reticulum membrane [GO:0005789]; membrane [GO:0016020]
Uridine phosphorylase 1	Q16831	UPP1	Q16831: 37.41935483870968%	2.96912	0.226224	Untreated senescent VSMCs / Untreated proliferating VSMCs	0.186556	19	0.791667	4.45139	pyrimidine nucleotide metabolic process [GO:0006220]; uridine metabolic process [GO:0046108]; nucleobase-containing compound metabolic process [GO:0006139]; uridine catabolic process [GO:0006218]; CMP catabolic process [GO:0006248]; dCMP catabolic process [GO:0006249]; nucleoside metabolic process [GO:0009116]; nucleotide catabolic process [GO:0009166]; cellular response to glucose starvation [GO…	catalytic activity [GO:0003824]; uridine phosphorylase activity [GO:0004850]; thymidine phosphorylase activity [GO:0009032]; transferase activity [GO:0016740]; glycosyltransferase activity [GO:0016757]; pentosyltransferase activity [GO:0016763]; identical protein binding [GO:0042802]; deoxyuridine phosphorylase activity [GO:0047847]	cytosol [GO:0005829]; nucleoplasm [GO:0005654]; cytoplasm [GO:0005737]
ATP synthase F(1) complex subunit delta, mitochondrial	P30049	ATP5F1D	P30049: 13.690476190476192%	2.96067	0.0321877	Untreated senescent VSMCs / Untreated proliferating VSMCs	0.0151545	23	0.958333	4.66	ATP biosynthetic process [GO:0006754]; monoatomic ion transport [GO:0006811]; aerobic respiration [GO:0009060]; proton motive force-driven ATP synthesis [GO:0015986]; mitochondrial proton-transporting ATP synthase complex assembly [GO:0033615]; proton motive force-driven mitochondrial ATP synthesis [GO:0042776]; response to copper ion [GO:0046688]; proton transmembrane transport [GO:1902600]	ATP binding [GO:0005524]; ADP binding [GO:0043531]; proton-transporting ATP synthase activity, rotational mechanism [GO:0046933]; structural molecule activity [GO:0005198]; protein binding [GO:0005515]	mitochondrion [GO:0005739]; mitochondrial inner membrane [GO:0005743]; mitochondrial matrix [GO:0005759]; membrane [GO:0016020]; proton-transporting ATP synthase complex [GO:0045259]
Perilipin-3;Isoform of O60664, Isoform 4 of Perilipin-3	O60664;O60664-4	PLIN3;PLIN3	O60664: 74.88479262672811%; O60664-4: 77.01421800947867%	2.96044	0.0203043	Untreated senescent VSMCs / Untreated proliferating VSMCs	0.00470476	24	1	4.41693	vesicle-mediated transport [GO:0016192]; lipid storage [GO:0019915]; cellular response to glucose starvation [GO:0042149]; lipid droplet disassembly [GO:1905691]; positive regulation of triglyceride storage [GO:0010890]	protein binding [GO:0005515]; cadherin binding [GO:0045296]	cytoplasm [GO:0005737]; endosome [GO:0005768]; Golgi apparatus [GO:0005794]; lipid droplet [GO:0005811]; cytosol [GO:0005829]; endosome membrane [GO:0010008]; membrane [GO:0016020]; transport vesicle [GO:0030133]
Golgi phosphoprotein 3	Q9H4A6	GOLPH3	Q9H4A6: 27.516778523489933%	2.96001	0.0277541	Untreated senescent VSMCs / Untreated proliferating VSMCs	0.0115927	24	1	3.88277	Golgi organization [GO:0007030]; glycoprotein biosynthetic process [GO:0009101]; protein secretion [GO:0009306]; gene expression [GO:0010467]; regulation of mitochondrion organization [GO:0010821]; protein transport [GO:0015031]; cell migration [GO:0016477]; lamellipodium assembly [GO:0030032]; positive regulation of TOR signaling [GO:0032008]; Golgi to plasma membrane protein transport [GO:00430…	protein binding [GO:0005515]; lipid binding [GO:0008289]; enzyme binding [GO:0019899]; phosphatidylinositol-4-phosphate binding [GO:0070273]; cargo adaptor activity [GO:0140312]	Golgi membrane [GO:0000139]; mitochondrion [GO:0005739]; mitochondrial intermembrane space [GO:0005758]; endosome [GO:0005768]; Golgi apparatus [GO:0005794]; trans-Golgi network [GO:0005802]; cytosol [GO:0005829]; plasma membrane [GO:0005886]; membrane [GO:0016020]; Golgi cisterna [GO:0031985]; Golgi cisterna membrane [GO:0032580]
Protein O-glucosyltransferase 1	Q8NBL1	POGLUT1	Q8NBL1: 26.785714285714285%	2.95489	0.0226683	Untreated senescent VSMCs / Untreated proliferating VSMCs	0.00706022	24	1	4.0515	somitogenesis [GO:0001756]; protein O-linked glycosylation [GO:0006493]; regulation of Notch signaling pathway [GO:0008593]; axial mesoderm development [GO:0048318]; paraxial mesoderm development [GO:0048339]; circulatory system development [GO:0072359]; protein glycosylation [GO:0006486]; gastrulation [GO:0007369]; regulation of gastrulation [GO:0010470]; positive regulation of Notch signaling p…	transferase activity [GO:0016740]; glycosyltransferase activity [GO:0016757]; UDP-glucosyltransferase activity [GO:0035251]; UDP-xylosyltransferase activity [GO:0035252]; glucosyltransferase activity [GO:0046527]; EGF-domain serine glucosyltransferase activity [GO:0140561]; EGF-domain serine xylosyltransferase activity [GO:0140562]	endoplasmic reticulum [GO:0005783]; endoplasmic reticulum lumen [GO:0005788]; endomembrane system [GO:0012505]
Apolipoprotein L2	Q9BQE5	APOL2	Q9BQE5: 29.080118694362017%	2.95118	0.0182846	Untreated senescent VSMCs / Untreated proliferating VSMCs	0.00325613	24	1	4.03969	lipid metabolic process [GO:0006629]; lipid transport [GO:0006869]; acute-phase response [GO:0006953]; cholesterol metabolic process [GO:0008203]; lipoprotein metabolic process [GO:0042157]; maternal process involved in female pregnancy [GO:0060135]	signaling receptor binding [GO:0005102]; protein binding [GO:0005515]; high-density lipoprotein particle binding [GO:0008035]; lipid binding [GO:0008289]	extracellular region [GO:0005576]; cytoplasm [GO:0005737]; endoplasmic reticulum membrane [GO:0005789]; membrane [GO:0016020]
ATP synthase F(1) complex subunit alpha, mitochondrial	P25705	ATP5F1A	P25705: 58.77034358047016%	2.94533	0.017693	Untreated senescent VSMCs / Untreated proliferating VSMCs	0.00267126	24	1	4.53794	lipid metabolic process [GO:0006629]; negative regulation of endothelial cell proliferation [GO:0001937]; ATP biosynthetic process [GO:0006754]; monoatomic ion transport [GO:0006811]; response to muscle activity [GO:0014850]; proton motive force-driven ATP synthesis [GO:0015986]; proton motive force-driven mitochondrial ATP synthesis [GO:0042776]; positive regulation of blood vessel endothelial c…	ATP hydrolysis activity [GO:0016887]; proton-transporting ATP synthase activity, rotational mechanism [GO:0046933]; nucleotide binding [GO:0000166]; protease binding [GO:0002020]; RNA binding [GO:0003723]; protein binding [GO:0005515]; ATP binding [GO:0005524]; adenyl ribonucleotide binding [GO:0032559]; MHC class I protein binding [GO:0042288]; ADP binding [GO:0043531]; angiostatin binding [GO:0…	mitochondrion [GO:0005739]; mitochondrial inner membrane [GO:0005743]; mitochondrial matrix [GO:0005759]; plasma membrane [GO:0005886]; cell surface [GO:0009986]; membrane [GO:0016020]; membrane raft [GO:0045121]; extracellular exosome [GO:0070062]; proton-transporting two-sector ATPase complex [GO:0016469]; proton-transporting ATP synthase complex [GO:0045259]; transmembrane transporter complex …
ADP-ribosylation factor 4	P18085	ARF4	P18085: 36.666666666666664%	2.93893	0.0229574	Untreated senescent VSMCs / Untreated proliferating VSMCs	0.00731778	24	1	4.54863	learning [GO:0007612]; apical protein localization [GO:0045176]; establishment or maintenance of epithelial cell apical/basal polarity [GO:0045197]; dendritic spine development [GO:0060996]; protein localization to cilium [GO:0061512]; endoplasmic reticulum to Golgi vesicle-mediated transport [GO:0006888]; retrograde vesicle-mediated transport, Golgi to endoplasmic reticulum [GO:0006890]; epiderm…	nucleotide binding [GO:0000166]; GTPase activity [GO:0003924]; guanyl-nucleotide exchange factor activity [GO:0005085]; epidermal growth factor receptor binding [GO:0005154]; protein binding [GO:0005515]; GTP binding [GO:0005525]; NAD+-protein-arginine ADP-ribosyltransferase activity [GO:0106274]; phospholipase D activator activity [GO:1990583]	glutamatergic synapse [GO:0098978]; Golgi membrane [GO:0000139]; cytoplasm [GO:0005737]; Golgi apparatus [GO:0005794]; cytosol [GO:0005829]; plasma membrane [GO:0005886]; membrane [GO:0016020]; ruffle membrane [GO:0032587]; dendritic spine [GO:0043197]; extracellular exosome [GO:0070062]
RNA 3'-terminal phosphate cyclase	O00442	RTCA	O00442: 52.732240437158474%	2.93712	0.0212229	Untreated senescent VSMCs / Untreated proliferating VSMCs	0.00583729	24	1	4.02636	RNA processing [GO:0006396]; negative regulation of optical nerve axon regeneration [GO:1905592]	nucleotide binding [GO:0000166]; RNA binding [GO:0003723]; catalytic activity [GO:0003824]; RNA-3'-phosphate cyclase activity [GO:0003963]; protein binding [GO:0005515]; ATP binding [GO:0005524]; ligase activity [GO:0016874]	nucleus [GO:0005634]; nucleoplasm [GO:0005654]
Growth/differentiation factor 15	Q99988	GDF15	Q99988: 70.45454545454545%	2.93018	0.0172563	Untreated senescent VSMCs / Untreated proliferating VSMCs	0.00227454	24	1	4.62266	positive regulation of myoblast fusion [GO:1901741]; reduction of food intake in response to dietary excess [GO:0002023]; negative regulation of leukocyte migration [GO:0002686]; signal transduction [GO:0007165]; transforming growth factor beta receptor signaling pathway [GO:0007179]; cell-cell signaling [GO:0007267]; negative regulation of transforming growth factor beta receptor signaling pathw…	cytokine activity [GO:0005125]; hormone activity [GO:0005179]; protein binding [GO:0005515]; growth factor activity [GO:0008083]; protein homodimerization activity [GO:0042803]	extracellular matrix [GO:0031012]; extracellular space [GO:0005615]; extracellular region [GO:0005576]; nucleus [GO:0005634]; cytoplasm [GO:0005737]; Golgi apparatus [GO:0005794]; extracellular exosome [GO:0070062]
Tumor protein D54;Isoform of O43399, Isoform 5 of Tumor protein D54;Isoform of O43399, Isoform 7 of Tumor protein D54	O43399;O43399-5;O43399-7	TPD52L2;TPD52L2;TPD52L2	O43399: 73.30097087378641%; O43399-5: 68.63636363636364%; O43399-7: 65.93886462882097%	2.93015	0.0182846	Untreated senescent VSMCs / Untreated proliferating VSMCs	0.00329244	24	1	4.39866	carbohydrate metabolic process [GO:0005975]; regulation of cell population proliferation [GO:0042127]	RNA binding [GO:0003723]; protein binding [GO:0005515]; protein homodimerization activity [GO:0042803]	cytoplasm [GO:0005737]; perinuclear region of cytoplasm [GO:0048471]
Ras-related protein Rab-4B;Isoform of P61018, Isoform 2 of Ras-related protein Rab-4B	P61018;P61018-2	RAB4B;RAB4B	P61018: 42.25352112676056%; P61018-2: 36.29032258064516%	2.92592	0.0109677	Untreated senescent VSMCs / Untreated proliferating VSMCs	0.000290002	24	1	3.96216	protein transport [GO:0015031]; Rab protein signal transduction [GO:0032482]; endosomal vesicle fusion [GO:0034058]; early endosome to Golgi transport [GO:0034498]; D-glucose import [GO:0046323]; vesicle-mediated transport [GO:0016192]; regulation of endocytosis [GO:0030100]	nucleotide binding [GO:0000166]; GTPase activity [GO:0003924]; G protein activity [GO:0003925]; protein binding [GO:0005515]; GTP binding [GO:0005525]; hydrolase activity [GO:0016787]; metal ion binding [GO:0046872]	early endosome membrane [GO:0031901]; endosome [GO:0005768]; cytosol [GO:0005829]; plasma membrane [GO:0005886]; membrane [GO:0016020]; cytoplasmic vesicle membrane [GO:0030659]; secretory granule membrane [GO:0030667]; insulin-responsive compartment [GO:0032593]; perinuclear region of cytoplasm [GO:0048471]; recycling endosome [GO:0055037]
Antiviral innate immune response receptor RIG-I	O95786	RIGI	O95786: 40%	2.92519	0.0374603	Untreated senescent VSMCs / Untreated proliferating VSMCs	0.0190206	24	1	3.88393	cytoplasmic pattern recognition receptor signaling pathway [GO:0002753]; mRNA transcription [GO:0009299]; response to exogenous dsRNA [GO:0043330]; antiviral innate immune response [GO:0140374]; positive regulation of defense response to virus by host [GO:0002230]; immune system process [GO:0002376]; positive regulation of immune system process [GO:0002684]; positive regulation of myeloid dendrit…	nucleotide binding [GO:0000166]; nucleic acid binding [GO:0003676]; double-stranded DNA binding [GO:0003690]; RNA binding [GO:0003723]; RNA helicase activity [GO:0003724]; double-stranded RNA binding [GO:0003725]; single-stranded RNA binding [GO:0003727]; helicase activity [GO:0004386]; protein binding [GO:0005515]; ATP binding [GO:0005524]; GTP binding [GO:0005525]; zinc ion binding [GO:0008270]…	cytoplasm [GO:0005737]; cytosol [GO:0005829]; cytoskeleton [GO:0005856]; plasma membrane [GO:0005886]; bicellular tight junction [GO:0005923]; actin cytoskeleton [GO:0015629]; membrane [GO:0016020]; ruffle membrane [GO:0032587]; cell projection [GO:0042995]; anchoring junction [GO:0070161]; ribonucleoprotein complex [GO:1990904]
Mannose-6-phosphate isomerase	P34949	MPI	P34949: 40.8983451536643%	2.92177	0.0122788	Untreated senescent VSMCs / Untreated proliferating VSMCs	0.000671908	24	1	3.82268	mannose to fructose-6-phosphate catabolic process [GO:0061611]; carbohydrate metabolic process [GO:0005975]; GDP-mannose biosynthetic process [GO:0009298]; GDP-D-mannose biosynthetic process from fructose-6-phosphate [GO:0061729]	mannose-6-phosphate isomerase activity [GO:0004476]; protein binding [GO:0005515]; zinc ion binding [GO:0008270]; isomerase activity [GO:0016853]; metal ion binding [GO:0046872]	cytosol [GO:0005829]; cytoplasm [GO:0005737]; extracellular exosome [GO:0070062]
BAR/IMD domain-containing adapter protein 2-like 2;Isoform of Q6UXY1, Isoform 2 of BAR/IMD domain-containing adapter protein 2-like 2	Q6UXY1;Q6UXY1-2	BAIAP2L2;BAIAP2L2	Q6UXY1: 1.3232514177693762%; Q6UXY1-2: 1.3592233009708738%	2.92067	0.0181947	Untreated senescent VSMCs / Untreated proliferating VSMCs	0.00319719	22	0.916667	4.7051	plasma membrane organization [GO:0007009]; membrane organization [GO:0061024]; actin crosslink formation [GO:0051764]; positive regulation of actin filament polymerization [GO:0030838]; actin filament bundle assembly [GO:0051017]	phospholipid binding [GO:0005543]; lipid binding [GO:0008289]	cytosol [GO:0005829]; plasma membrane [GO:0005886]; vesicle membrane [GO:0012506]; membrane [GO:0016020]; cytoplasmic vesicle membrane [GO:0030659]; cytoplasmic vesicle [GO:0031410]; cell-cell contact zone [GO:0044291]; anchoring junction [GO:0070161]; clathrin complex [GO:0071439]; nucleoplasm [GO:0005654]
SH3 domain-containing kinase-binding protein 1	Q96B97	SH3KBP1	Q96B97: 43.007518796992485%	2.92061	0.0237456	Untreated senescent VSMCs / Untreated proliferating VSMCs	0.00809982	24	1	4.11813	endocytosis [GO:0006897]; apoptotic process [GO:0006915]; cytoskeleton organization [GO:0007010]; cell-cell signaling [GO:0007267]; regulation of cell shape [GO:0008360]; cell migration [GO:0016477]; positive regulation of B cell activation [GO:0050871]; actin filament organization [GO:0007015]	protein binding [GO:0005515]; SH3 domain binding [GO:0017124]; ubiquitin protein ligase binding [GO:0031625]	postsynaptic density [GO:0014069]; synapse [GO:0045202]; glutamatergic synapse [GO:0098978]; GABA-ergic synapse [GO:0098982]; cytoplasm [GO:0005737]; cytosol [GO:0005829]; cytoskeleton [GO:0005856]; plasma membrane [GO:0005886]; cell-cell junction [GO:0005911]; focal adhesion [GO:0005925]; membrane [GO:0016020]; endocytic vesicle [GO:0030139]; cytoplasmic vesicle membrane [GO:0030659]; cytoplasmi…
Very-long-chain 3-oxoacyl-CoA reductase	Q53GQ0	HSD17B12	Q53GQ0: 33.97435897435898%	2.92054	0.0215296	Untreated senescent VSMCs / Untreated proliferating VSMCs	0.00613628	24	1	4.14621	positive regulation of cell-substrate adhesion [GO:0010811]; extracellular matrix organization [GO:0030198]; lipid metabolic process [GO:0006629]; fatty acid biosynthetic process [GO:0006633]; steroid biosynthetic process [GO:0006694]; estrogen biosynthetic process [GO:0006703]; fatty acid elongation, saturated fatty acid [GO:0019367]; long-chain fatty-acyl-CoA biosynthetic process [GO:0035338]	fibronectin binding [GO:0001968]; estradiol 17-beta-dehydrogenase [NAD(P)+] activity [GO:0004303]; protein binding [GO:0005515]; collagen binding [GO:0005518]; heparin binding [GO:0008201]; oxidoreductase activity [GO:0016491]; very-long-chain 3-oxoacyl-CoA reductase activity [GO:0141040]	endoplasmic reticulum [GO:0005783]; endoplasmic reticulum membrane [GO:0005789]; membrane [GO:0016020]; extracellular matrix [GO:0031012]; fatty acid elongase complex [GO:0009923]
Isoform of Q96JB5, Isoform 4 of CDK5 regulatory subunit-associated protein 3	Q96JB5-4	CDK5RAP3	Q96JB5-4: 31.26177024482109%	2.91961	0.0185001	Untreated senescent VSMCs / Untreated proliferating VSMCs	0.00348301	24	1	4.08464	positive regulation of ubiquitin-dependent protein catabolic process [GO:2000060]; blood circulation [GO:0008015]; ribosome disassembly [GO:0032790]; positive regulation of transcription by RNA polymerase II [GO:0045944]; protein ufmylation [GO:0071569]; positive regulation of proteolysis involved in protein catabolic process [GO:1903052]; regulation of cyclin-dependent protein serine/threonine k…	protein binding [GO:0005515]; protein kinase binding [GO:0019901]; cyclin binding [GO:0030332]; ubiquitin-like protein ligase binding [GO:0044389]; mitogen-activated protein kinase binding [GO:0051019]; NF-kappaB binding [GO:0051059]; MDM2/MDM4 family protein binding [GO:0097371]; ubiquitin-like ligase-substrate adaptor activity [GO:1990756]	nucleolus [GO:0005730]; microtubule [GO:0005874]; endoplasmic reticulum membrane [GO:0005789]; nucleus [GO:0005634]; cytoplasm [GO:0005737]; endoplasmic reticulum [GO:0005783]; centrosome [GO:0005813]; cytosol [GO:0005829]; cytoskeleton [GO:0005856]; membrane [GO:0016020]; protein-containing complex [GO:0032991]; endomembrane system [GO:0012505]
Tripeptidyl-peptidase 2	P29144	TPP2	P29144: 50.36028823058447%	2.91803	0.0194902	Untreated senescent VSMCs / Untreated proliferating VSMCs	0.00421966	24	1	4.07469	protein polyubiquitination [GO:0000209]; proteolysis [GO:0006508]; intracellular amino acid homeostasis [GO:0080144]	endopeptidase activity [GO:0004175]; aminopeptidase activity [GO:0004177]; serine-type endopeptidase activity [GO:0004252]; protein binding [GO:0005515]; peptidase activity [GO:0008233]; serine-type peptidase activity [GO:0008236]; exopeptidase activity [GO:0008238]; tripeptidyl-peptidase activity [GO:0008240]; hydrolase activity [GO:0016787]; identical protein binding [GO:0042802]	nucleus [GO:0005634]; nucleoplasm [GO:0005654]; cytoplasm [GO:0005737]; cytosol [GO:0005829]; nuclear body [GO:0016604]
Mitochondrial 10-formyltetrahydrofolate dehydrogenase	Q3SY69	ALDH1L2	Q3SY69: 55.146262188515706%	2.91739	0.0237887	Untreated senescent VSMCs / Untreated proliferating VSMCs	0.00818179	24	1	4.02796	fatty acid beta-oxidation [GO:0006635]; one-carbon metabolic process [GO:0006730]; NADPH regeneration [GO:0006740]; 10-formyltetrahydrofolate catabolic process [GO:0009258]; folic acid metabolic process [GO:0046655]	catalytic activity [GO:0003824]; protein binding [GO:0005515]; formyltetrahydrofolate dehydrogenase activity [GO:0016155]; oxidoreductase activity [GO:0016491]; oxidoreductase activity, acting on the aldehyde or oxo group of donors, NAD or NADP as acceptor [GO:0016620]; aldehyde dehydrogenase (NAD+) activity [GO:0004029]	nucleoplasm [GO:0005654]; cytoplasm [GO:0005737]; mitochondrion [GO:0005739]; mitochondrial matrix [GO:0005759]; extracellular exosome [GO:0070062]
Protein YIF1B;Isoform of Q5BJH7, Isoform 3 of Protein YIF1B;Isoform of Q5BJH7, Isoform 6 of Protein YIF1B	Q5BJH7;Q5BJH7-3;Q5BJH7-6	YIF1B;YIF1B;YIF1B	Q5BJH7: 12.101910828025478%; Q5BJH7-3: 12.218649517684888%; Q5BJH7-6: 12.709030100334449%	2.9153	0.0534033	Untreated senescent VSMCs / Untreated proliferating VSMCs	0.0314687	23	0.958333	4.09467	protein targeting to membrane [GO:0006612]; endoplasmic reticulum to Golgi vesicle-mediated transport [GO:0006888]; protein transport [GO:0015031]; cilium assembly [GO:0060271]; sperm flagellum assembly [GO:0120316]	protein binding [GO:0005515]	Golgi membrane [GO:0000139]; endoplasmic reticulum [GO:0005783]; endoplasmic reticulum membrane [GO:0005789]; endoplasmic reticulum-Golgi intermediate compartment [GO:0005793]; Golgi apparatus [GO:0005794]; membrane [GO:0016020]; endoplasmic reticulum-Golgi intermediate compartment membrane [GO:0033116]; COPII-coated ER to Golgi transport vesicle [GO:0030134]
Carboxymethylenebutenolidase homolog	Q96DG6	CMBL	Q96DG6: 14.285714285714285%	2.91507	0.022082	Untreated senescent VSMCs / Untreated proliferating VSMCs	0.00655512	23	0.958333	4.07206	xenobiotic metabolic process [GO:0006805]	hydrolase activity [GO:0016787]	cytoplasm [GO:0005737]; cytosol [GO:0005829]; extracellular exosome [GO:0070062]
Testin;Isoform of Q9UGI8, Isoform 2 of Testin	Q9UGI8;Q9UGI8-2	TES;TES	Q9UGI8: 67.93349168646081%; Q9UGI8-2: 69.41747572815534%	2.91435	0.016816	Untreated senescent VSMCs / Untreated proliferating VSMCs	0.00208804	24	1	4.23871	negative regulation of cell population proliferation [GO:0008285]	RNA binding [GO:0003723]; protein binding [GO:0005515]; zinc ion binding [GO:0008270]; cadherin binding [GO:0045296]; metal ion binding [GO:0046872]	nucleus [GO:0005634]; cytoplasm [GO:0005737]; cytosol [GO:0005829]; plasma membrane [GO:0005886]; focal adhesion [GO:0005925]; cell junction [GO:0030054]; anchoring junction [GO:0070161]; protein-containing complex [GO:0032991]
Ubiquitin-like modifier-activating enzyme 6	A0AVT1	UBA6	A0AVT1: 54.27756653992395%	2.91357	0.0219106	Untreated senescent VSMCs / Untreated proliferating VSMCs	0.00640581	24	1	4.16094	ubiquitin-dependent protein catabolic process [GO:0006511]; protein ubiquitination [GO:0016567]; DNA damage response [GO:0006974]	nucleotide binding [GO:0000166]; ubiquitin activating enzyme activity [GO:0004839]; protein binding [GO:0005515]; ATP binding [GO:0005524]; ubiquitin-like modifier activating enzyme activity [GO:0008641]; ligase activity [GO:0016874]; FAT10 activating enzyme activity [GO:0019780]; metal ion binding [GO:0046872]	cytoplasm [GO:0005737]; cytosol [GO:0005829]; nucleus [GO:0005634]
Protein-glutamine gamma-glutamyltransferase 2	P21980	TGM2	P21980: 50.80058224163027%	2.91275	0.0156305	Untreated senescent VSMCs / Untreated proliferating VSMCs	0.0017953	24	1	4.31813	branching involved in salivary gland morphogenesis [GO:0060445]; salivary gland cavitation [GO:0060662]; gene expression [GO:0010467]; dopamine secretion [GO:0014046]; chromatin remodeling [GO:0006338]; proteolysis [GO:0006508]; phospholipase C-activating G protein-coupled receptor signaling pathway [GO:0007200]; peptide cross-linking [GO:0018149]; protein deamination [GO:0018277]; negative regul…	nucleotide binding [GO:0000166]; protein-glutamine gamma-glutamyltransferase activity [GO:0003810]; calcium ion binding [GO:0005509]; protein binding [GO:0005515]; GTP binding [GO:0005525]; peptidase activity [GO:0008233]; transferase activity [GO:0016740]; acyltransferase activity [GO:0016746]; hydrolase activity [GO:0016787]; metal ion binding [GO:0046872]; protein-glutamine glutaminase activit…	extracellular matrix [GO:0031012]; chromatin [GO:0000785]; extracellular region [GO:0005576]; nucleus [GO:0005634]; chromosome [GO:0005694]; cytoplasm [GO:0005737]; mitochondrion [GO:0005739]; endoplasmic reticulum [GO:0005783]; cytosol [GO:0005829]; plasma membrane [GO:0005886]; focal adhesion [GO:0005925]; membrane [GO:0016020]; perinuclear region of cytoplasm [GO:0048471]; extracellular exosom…
C-C motif chemokine 26	Q9Y258	CCL26	Q9Y258: 38.297872340425535%	2.91141	0.0720337	Untreated senescent VSMCs / Untreated proliferating VSMCs	0.0468147	22	0.916667	4.39597	positive regulation of endothelial cell proliferation [GO:0001938]; monocyte chemotaxis [GO:0002548]; chemotaxis [GO:0006935]; inflammatory response [GO:0006954]; immune response [GO:0006955]; signal transduction [GO:0007165]; cell-cell signaling [GO:0007267]; T cell chemotaxis [GO:0010818]; positive regulation of cell migration [GO:0030335]; positive regulation of actin filament polymerization […	cytokine activity [GO:0005125]; protein binding [GO:0005515]; chemokine activity [GO:0008009]; CCR3 chemokine receptor binding [GO:0031728]; CX3C chemokine receptor binding [GO:0031737]; receptor ligand activity [GO:0048018]; CCR chemokine receptor binding [GO:0048020]	extracellular region [GO:0005576]; extracellular space [GO:0005615]
PDZ and LIM domain protein 4	P50479	PDLIM4	P50479: 61.51515151515151%	2.91107	0.0196102	Untreated senescent VSMCs / Untreated proliferating VSMCs	0.00427681	24	1	4.37718	actin cytoskeleton organization [GO:0030036]; excitatory chemical synaptic transmission [GO:0098976]; muscle structure development [GO:0061061]; heart development [GO:0007507]	protein binding [GO:0005515]; protein phosphatase binding [GO:0019903]; protein homodimerization activity [GO:0042803]; metal ion binding [GO:0046872]; alpha-actinin binding [GO:0051393]; muscle alpha-actinin binding [GO:0051371]; actin binding [GO:0003779]	stress fiber [GO:0001725]; nucleus [GO:0005634]; cytoplasm [GO:0005737]; endosome [GO:0005768]; cytosol [GO:0005829]; cytoskeleton [GO:0005856]; plasma membrane [GO:0005886]; actin cytoskeleton [GO:0015629]; membrane [GO:0016020]; lamellipodium [GO:0030027]; early endosome membrane [GO:0031901]; early endosome lumen [GO:0031905]; recycling endosome lumen [GO:0034777]; cell projection [GO:0042995]…
E3 UFM1-protein ligase 1	O94874	UFL1	O94874: 46.977329974811084%	2.90848	0.0219106	Untreated senescent VSMCs / Untreated proliferating VSMCs	0.00639078	24	1	4.05506	DNA damage checkpoint signaling [GO:0000077]; double-strand break repair via homologous recombination [GO:0000724]; DNA double-strand break processing [GO:0000729]; positive regulation of T cell mediated immune response to tumor cell [GO:0002842]; blood circulation [GO:0008015]; positive regulation of cell population proliferation [GO:0008284]; regulation of gene expression [GO:0010468]; DNA dama…	protein binding [GO:0005515]; transferase activity [GO:0016740]; protein kinase binding [GO:0019901]; UFM1 ligase activity [GO:0061666]; UFM1 transferase activity [GO:0071568]	mitochondrial outer membrane [GO:0005741]; endoplasmic reticulum [GO:0005783]; endoplasmic reticulum membrane [GO:0005789]; nucleus [GO:0005634]; chromosome [GO:0005694]; cytoplasm [GO:0005737]; cytosol [GO:0005829]; membrane [GO:0016020]; site of double-strand break [GO:0035861]; neuron projection [GO:0043005]; protein-containing complex [GO:0032991]
Lambda-crystallin homolog;Isoform of Q9Y2S2, Isoform 2 of Lambda-crystallin homolog	Q9Y2S2;Q9Y2S2-2	CRYL1;CRYL1	Q9Y2S2: 40.43887147335423%; Q9Y2S2-2: 43.43434343434344%	2.90843	0.0170535	Untreated senescent VSMCs / Untreated proliferating VSMCs	0.00217365	24	1	4.04397	fatty acid metabolic process [GO:0006631]; D-glucuronate catabolic process to D-xylulose 5-phosphate [GO:0019640]	oxidoreductase activity [GO:0016491]; oxidoreductase activity, acting on the CH-OH group of donors, NAD or NADP as acceptor [GO:0016616]; protein homodimerization activity [GO:0042803]; L-gulonate 3-dehydrogenase activity [GO:0050104]; NAD+ binding [GO:0070403]	cytosol [GO:0005829]; cytoplasm [GO:0005737]; extracellular exosome [GO:0070062]
Golgi reassembly-stacking protein 2	Q9H8Y8	GORASP2	Q9H8Y8: 24.336283185840706%	2.90797	0.0192116	Untreated senescent VSMCs / Untreated proliferating VSMCs	0.00400274	24	1	4.11366	response to unfolded protein [GO:0006986]; organelle organization [GO:0006996]; Golgi organization [GO:0007030]; spermatogenesis [GO:0007283]; cell differentiation [GO:0030154]; response to endoplasmic reticulum stress [GO:0034976]; establishment of protein localization to plasma membrane [GO:0061951]; organelle assembly [GO:0070925]	protein binding [GO:0005515]	Golgi membrane [GO:0000139]; endoplasmic reticulum [GO:0005783]; endoplasmic reticulum membrane [GO:0005789]; Golgi apparatus [GO:0005794]; cis-Golgi network [GO:0005801]; membrane [GO:0016020]
DnaJ homolog subfamily C member 1	Q96KC8	DNAJC1	Q96KC8: 13.537906137184116%	2.90439	0.0222263	Untreated senescent VSMCs / Untreated proliferating VSMCs	0.00669439	24	1	4.06862	regulation of translation [GO:0006417]; protein folding [GO:0006457]; negative regulation of proteolysis [GO:0045861]; regulation of protein secretion [GO:0050708]; regulation of protein metabolic process [GO:0051246]	ATPase activator activity [GO:0001671]; DNA binding [GO:0003677]; protein binding [GO:0005515]; protein-folding chaperone binding [GO:0051087]	nucleus [GO:0005634]; endoplasmic reticulum [GO:0005783]; endoplasmic reticulum membrane [GO:0005789]; plasma membrane [GO:0005886]; membrane [GO:0016020]; nuclear membrane [GO:0031965]; endomembrane system [GO:0012505]
PRA1 family protein 2	O60831	PRAF2	O60831: 16.292134831460675%	2.89863	0.023231	Untreated senescent VSMCs / Untreated proliferating VSMCs	0.00766668	24	1	4.06858	protein transport [GO:0015031]; L-glutamate transmembrane transport [GO:0015813]	protein binding [GO:0005515]	presynapse [GO:0098793]; postsynapse [GO:0098794]; glutamatergic synapse [GO:0098978]; GABA-ergic synapse [GO:0098982]; endosome [GO:0005768]; endosome membrane [GO:0010008]; membrane [GO:0016020]
Phosphoglycerate mutase 1	P18669	PGAM1	P18669: 54.330708661417326%	2.89482	0.0193368	Untreated senescent VSMCs / Untreated proliferating VSMCs	0.00407879	24	1	4.4393	gluconeogenesis [GO:0006094]; glycolytic process [GO:0006096]; canonical glycolysis [GO:0061621]	catalytic activity [GO:0003824]; bisphosphoglycerate mutase activity [GO:0004082]; phosphoglycerate mutase activity [GO:0004619]; protein binding [GO:0005515]; hydrolase activity [GO:0016787]; isomerase activity [GO:0016853]; intramolecular phosphotransferase activity [GO:0016868]; protein kinase binding [GO:0019901]	cytosol [GO:0005829]; extracellular region [GO:0005576]; cytoplasm [GO:0005737]; membrane [GO:0016020]; secretory granule lumen [GO:0034774]; extracellular exosome [GO:0070062]; ficolin-1-rich granule lumen [GO:1904813]
Isoform of Q9P2E9, Isoform 2 of Ribosome-binding protein 1	Q9P2E9-3	RRBP1	Q9P2E9-3: 1.4329580348004094%	2.89366	0.198306	Untreated senescent VSMCs / Untreated proliferating VSMCs	0.159907	20	0.833333	4.39192	osteoblast differentiation [GO:0001649]; translation [GO:0006412]; protein transport [GO:0015031]	RNA binding [GO:0003723]; protein binding [GO:0005515]; signaling receptor activity [GO:0038023]	endoplasmic reticulum [GO:0005783]; endoplasmic reticulum membrane [GO:0005789]; ribosome [GO:0005840]; membrane [GO:0016020]
F-box/LRR-repeat protein 18	Q96ME1	FBXL18	Q96ME1: 21.030640668523677%	2.89264	0.142779	Untreated senescent VSMCs / Untreated proliferating VSMCs	0.109313	23	0.958333	3.93797	SCF-dependent proteasomal ubiquitin-dependent protein catabolic process [GO:0031146]		cytosol [GO:0005829]
Mesencephalic astrocyte-derived neurotrophic factor	P55145	MANF	P55145: 46.15384615384615%	2.89201	0.0194072	Untreated senescent VSMCs / Untreated proliferating VSMCs	0.00419009	24	1	4.65595	vasoconstriction of artery involved in ischemic response to lowering of systemic arterial blood pressure [GO:0002014]; response to unfolded protein [GO:0006986]; ATF6-mediated unfolded protein response [GO:0036500]; regulation of response to endoplasmic reticulum stress [GO:1905897]; dopaminergic neuron differentiation [GO:0071542]; neuron projection development [GO:0031175]	RNA binding [GO:0003723]; protein binding [GO:0005515]; growth factor activity [GO:0008083]; lipid binding [GO:0008289]; sulfatide binding [GO:0120146]	extracellular region [GO:0005576]; nucleus [GO:0005634]; endoplasmic reticulum [GO:0005783]; endoplasmic reticulum lumen [GO:0005788]; cytosol [GO:0005829]; sarcoplasmic reticulum [GO:0016529]; sarcoplasmic reticulum lumen [GO:0033018]; extracellular space [GO:0005615]
Cyclin-Y-like protein 1;Isoform of Q8N7R7, Isoform 3 of Cyclin-Y-like protein 1	Q8N7R7;Q8N7R7-3	CCNYL1;CCNYL1	Q8N7R7: 6.963788300835655%; Q8N7R7-3: 8.650519031141869%	2.88771	0.0877821	Untreated senescent VSMCs / Untreated proliferating VSMCs	0.0601735	16	0.666667	3.85918	regulation of protein phosphorylation [GO:0001932]; spermatogenesis [GO:0007283]; flagellated sperm motility [GO:0030317]; nervous system development [GO:0007399]; cell differentiation [GO:0030154]; regulation of canonical Wnt signaling pathway [GO:0060828]	protein binding [GO:0005515]; protein kinase binding [GO:0019901]	plasma membrane [GO:0005886]; membrane [GO:0016020]
Sterile alpha motif domain-containing protein 9	Q5K651	SAMD9	Q5K651: 26.242920075519194%	2.87831	0.0100516	Untreated senescent VSMCs / Untreated proliferating VSMCs	0.000141624	24	1	3.79303	immune system process [GO:0002376]; endosomal vesicle fusion [GO:0034058]; innate immune response [GO:0045087]	protein binding [GO:0005515]	cytoplasm [GO:0005737]; cytosol [GO:0005829]
Vesicle-trafficking protein SEC22b	O75396	SEC22B	O75396: 60%	2.87799	0.0230158	Untreated senescent VSMCs / Untreated proliferating VSMCs	0.00740349	24	1	4.4191	vesicle-mediated transport [GO:0016192]; endoplasmic reticulum to Golgi vesicle-mediated transport [GO:0006888]; retrograde vesicle-mediated transport, Golgi to endoplasmic reticulum [GO:0006890]; protein transport [GO:0015031]; positive regulation of protein catabolic process [GO:0045732]; membrane fusion [GO:0061025]; negative regulation of autophagosome assembly [GO:1902902]	SNAP receptor activity [GO:0005484]; protein binding [GO:0005515]	Golgi membrane [GO:0000139]; cytoplasm [GO:0005737]; endoplasmic reticulum [GO:0005783]; endoplasmic reticulum membrane [GO:0005789]; endoplasmic reticulum-Golgi intermediate compartment [GO:0005793]; Golgi apparatus [GO:0005794]; endomembrane system [GO:0012505]; ER to Golgi transport vesicle membrane [GO:0012507]; membrane [GO:0016020]; transport vesicle [GO:0030133]; phagocytic vesicle membran…
Succinate--CoA ligase [GDP-forming] subunit beta, mitochondrial	Q96I99	SUCLG2	Q96I99: 39.81481481481482%	2.87262	0.0212238	Untreated senescent VSMCs / Untreated proliferating VSMCs	0.00584843	24	1	4.04687	tricarboxylic acid cycle [GO:0006099]; succinyl-CoA metabolic process [GO:0006104]; succinate metabolic process [GO:0006105]; succinyl-CoA catabolic process [GO:1901289]	nucleotide binding [GO:0000166]; magnesium ion binding [GO:0000287]; catalytic activity [GO:0003824]; succinate-CoA ligase (GDP-forming) activity [GO:0004776]; protein binding [GO:0005515]; ATP binding [GO:0005524]; GTP binding [GO:0005525]; ligase activity [GO:0016874]; GDP binding [GO:0019003]; protein-containing complex binding [GO:0044877]; metal ion binding [GO:0046872]; succinate-CoA ligase…	cytoplasm [GO:0005737]; mitochondrion [GO:0005739]; mitochondrial matrix [GO:0005759]; plasma membrane [GO:0005886]; protein-containing complex [GO:0032991]; succinate-CoA ligase complex (GDP-forming) [GO:0045244]; succinate-CoA ligase complex [GO:0042709]
DnaJ homolog subfamily B member 4	Q9UDY4	DNAJB4	Q9UDY4: 49.85163204747774%	2.8694	0.0125957	Untreated senescent VSMCs / Untreated proliferating VSMCs	0.000728698	24	1	4.00901	protein folding [GO:0006457]; response to unfolded protein [GO:0006986]; response to heat [GO:0009408]; negative regulation of transcription by RNA polymerase II [GO:0000122]	ATPase activator activity [GO:0001671]; protein binding [GO:0005515]; unfolded protein binding [GO:0051082]; protein-folding chaperone binding [GO:0051087]	nucleoplasm [GO:0005654]; cytoplasm [GO:0005737]; cytosol [GO:0005829]; plasma membrane [GO:0005886]; membrane [GO:0016020]; Z disc [GO:0030018]
Nexilin;Isoform of Q0ZGT2, Isoform 4 of Nexilin	Q0ZGT2;Q0ZGT2-4	NEXN;NEXN	Q0ZGT2: 20.88888888888889%; Q0ZGT2-4: 23.076923076923077%	2.86832	0.0209235	Untreated senescent VSMCs / Untreated proliferating VSMCs	0.00527666	24	1	3.89169	regulation of cell migration [GO:0030334]; regulation of cytoskeleton organization [GO:0051493]; dendrite self-avoidance [GO:0070593]; homophilic cell adhesion via plasma membrane adhesion molecules [GO:0007156]; axon guidance [GO:0007411]	actin binding [GO:0003779]; protein binding [GO:0005515]; structural constituent of muscle [GO:0008307]; actin filament binding [GO:0051015]; cell-cell adhesion mediator activity [GO:0098632]	cytoplasm [GO:0005737]; cytoskeleton [GO:0005856]; plasma membrane [GO:0005886]; adherens junction [GO:0005912]; focal adhesion [GO:0005925]; actin cytoskeleton [GO:0015629]; Z disc [GO:0030018]; anchoring junction [GO:0070161]; axon [GO:0030424]
Isoform of Q05682, Isoform 5 of Caldesmon	Q05682-5	CALD1	Q05682-5: 52.06766917293233%	2.86788	0.0150472	Untreated senescent VSMCs / Untreated proliferating VSMCs	0.00154898	24	1	4.58491	muscle contraction [GO:0006936]; actin filament bundle assembly [GO:0051017]	actin binding [GO:0003779]; protein binding [GO:0005515]; calmodulin binding [GO:0005516]; tropomyosin binding [GO:0005523]; myosin binding [GO:0017022]; cadherin binding [GO:0045296]	stress fiber [GO:0001725]; cytoplasm [GO:0005737]; cytosol [GO:0005829]; cytoskeleton [GO:0005856]; plasma membrane [GO:0005886]; actin cytoskeleton [GO:0015629]; membrane [GO:0016020]; myofibril [GO:0030016]; actin cap [GO:0030478]
COMM domain-containing protein 1	Q8N668	COMMD1	Q8N668: 56.315789473684205%	2.86251	0.0184092	Untreated senescent VSMCs / Untreated proliferating VSMCs	0.00342013	24	1	3.93184	protein localization to cell surface [GO:0034394]; protein destabilization [GO:0031648]; negative regulation of NF-kappaB transcription factor activity [GO:0032088]; low-density lipoprotein particle clearance [GO:0034383]; cholesterol homeostasis [GO:0042632]; regulation of plasma lipoprotein particle levels [GO:0097006]; negative regulation of hypoxia-inducible factor-1alpha signaling pathway [G…	copper ion binding [GO:0005507]; protein binding [GO:0005515]; phosphatidylinositol-4,5-bisphosphate binding [GO:0005546]; phosphatidylinositol-3,4,5-trisphosphate binding [GO:0005547]; lipid binding [GO:0008289]; sodium channel inhibitor activity [GO:0019871]; identical protein binding [GO:0042802]; protein homodimerization activity [GO:0042803]; phosphatidylinositol-3,4-bisphosphate binding [GO…	nucleus [GO:0005634]; nucleoplasm [GO:0005654]; cytoplasm [GO:0005737]; endosome [GO:0005768]; early endosome [GO:0005769]; cytosol [GO:0005829]; endosome membrane [GO:0010008]; membrane [GO:0016020]; cytoplasmic vesicle [GO:0031410]; recycling endosome [GO:0055037]; Cul2-RING ubiquitin ligase complex [GO:0031462]
Isoform of P20810, Isoform 6 of Calpastatin;Isoform of P20810, Isoform 7 of Calpastatin	P20810-6;P20810-7	CAST;CAST	P20810-6: 40.707964601769916%; P20810-7: 41.70984455958549%	2.86225	0.0290417	Untreated senescent VSMCs / Untreated proliferating VSMCs	0.0127656	24	1	3.94544	presynaptic active zone organization [GO:1990709]; negative regulation of type B pancreatic cell apoptotic process [GO:2000675]	RNA binding [GO:0003723]; endopeptidase inhibitor activity [GO:0004866]; cysteine-type endopeptidase inhibitor activity [GO:0004869]; protein binding [GO:0005515]; calcium-dependent cysteine-type endopeptidase inhibitor activity [GO:0010859]; peptidase inhibitor activity [GO:0030414]; cadherin binding [GO:0045296]	endoplasmic reticulum [GO:0005783]; cytosol [GO:0005829]; membrane [GO:0016020]; cytoplasm [GO:0005737]
Growth/differentiation factor 6	Q6KF10	GDF6	Q6KF10: 30.32967032967033%	2.86102	0.0100516	Untreated senescent VSMCs / Untreated proliferating VSMCs	7.28328e-05	24	1	4.02677	BMP signaling pathway [GO:0030509]; positive regulation of neuron differentiation [GO:0045666]; metanephros development [GO:0001656]; epithelial cell migration [GO:0010631]; cell migration involved in metanephros development [GO:0035788]; apoptotic process [GO:0006915]; positive regulation of chondrocyte differentiation [GO:0032332]; activin receptor signaling pathway [GO:0032924]; fat cell diffe…	cytokine activity [GO:0005125]; protein binding [GO:0005515]; growth factor activity [GO:0008083]; identical protein binding [GO:0042802]	extracellular region [GO:0005576]; extracellular space [GO:0005615]
Medium-chain specific acyl-CoA dehydrogenase, mitochondrial;Isoform of P11310, Isoform 2 of Medium-chain specific acyl-CoA dehydrogenase, mitochondrial	P11310;P11310-2	ACADM;ACADM	P11310: 35.15439429928741%; P11310-2: 34.8235294117647%	2.86082	0.0105387	Untreated senescent VSMCs / Untreated proliferating VSMCs	0.000238877	24	1	4.01779	liver development [GO:0001889]; organic acid metabolic process [GO:0006082]; heart development [GO:0007507]; response to cold [GO:0009409]; carnitine metabolic process [GO:0009437]; post-embryonic development [GO:0009791]; response to starvation [GO:0042594]; cardiac muscle cell differentiation [GO:0055007]; glycogen biosynthetic process [GO:0005978]; regulation of gluconeogenesis [GO:0006111]; l…	acyl-CoA dehydrogenase activity [GO:0003995]; oxidoreductase activity [GO:0016491]; oxidoreductase activity, acting on the CH-CH group of donors [GO:0016627]; identical protein binding [GO:0042802]; flavin adenine dinucleotide binding [GO:0050660]; medium-chain fatty acyl-CoA dehydrogenase activity [GO:0070991]	nucleus [GO:0005634]; mitochondrion [GO:0005739]; mitochondrial matrix [GO:0005759]; axon [GO:0030424]; mitochondrial membrane [GO:0031966]; cytoplasm [GO:0005737]
Mitochondrial fission 1 protein	Q9Y3D6	FIS1	Q9Y3D6: 38.81578947368421%	2.85897	0.0132838	Untreated senescent VSMCs / Untreated proliferating VSMCs	0.000947379	24	1	4.18481	mitochondrion organization [GO:0007005]; mitochondrial fission [GO:0000266]; protein targeting to mitochondrion [GO:0006626]; apoptotic process [GO:0006915]; response to muscle activity [GO:0014850]; peroxisome fission [GO:0016559]; response to nutrient levels [GO:0031667]; response to endoplasmic reticulum stress [GO:0034976]; positive regulation of neuron apoptotic process [GO:0043525]; mitocho…	protein binding [GO:0005515]; lipid binding [GO:0008289]; identical protein binding [GO:0042802]; molecular adaptor activity [GO:0060090]	mitochondrion [GO:0005739]; mitochondrial outer membrane [GO:0005741]; peroxisome [GO:0005777]; peroxisomal membrane [GO:0005778]; cytosol [GO:0005829]; membrane [GO:0016020]; protein-containing complex [GO:0032991]
Biogenesis of lysosome-related organelles complex 1 subunit 1	P78537	BLOC1S1	P78537: 36.60130718954248%	2.8544	0.0100516	Untreated senescent VSMCs / Untreated proliferating VSMCs	4.78707e-05	22	0.916667	4.28378	anterograde axonal transport [GO:0008089]; aerobic respiration [GO:0009060]; peptidyl-lysine acetylation [GO:0018394]; neuron projection development [GO:0031175]; lysosome localization [GO:0032418]; melanosome organization [GO:0032438]; anterograde synaptic vesicle transport [GO:0048490]; regulation of endosome size [GO:0051036]; platelet dense granule organization [GO:0060155]; regulation of lys…	protein binding [GO:0005515]; transferase activity [GO:0016740]; protein-lysine-acetyltransferase activity [GO:0061733]	extracellular space [GO:0005615]; cytoplasm [GO:0005737]; mitochondrion [GO:0005739]; mitochondrial intermembrane space [GO:0005758]; mitochondrial matrix [GO:0005759]; lysosome [GO:0005764]; lysosomal membrane [GO:0005765]; cytosol [GO:0005829]; membrane [GO:0016020]; cytoplasmic side of lysosomal membrane [GO:0098574]; axon cytoplasm [GO:1904115]; early endosome [GO:0005769]; BLOC-1 complex [GO…
Protein disulfide-isomerase A5	Q14554	PDIA5	Q14554: 47.398843930635834%	2.85352	0.021462	Untreated senescent VSMCs / Untreated proliferating VSMCs	0.00602046	24	1	4.16642	protein folding [GO:0006457]; electron transport chain [GO:0022900]	protein disulfide isomerase activity [GO:0003756]; protein binding [GO:0005515]; protein-disulfide reductase activity [GO:0015035]; oxidoreductase activity [GO:0016491]; isomerase activity [GO:0016853]	endoplasmic reticulum [GO:0005783]; endoplasmic reticulum lumen [GO:0005788]; endoplasmic reticulum membrane [GO:0005789]
Isoform of P08133, Annexin	E5RK69	ANXA6	E5RK69: 3.0434782608695654%	2.85167	0.108414	Untreated senescent VSMCs / Untreated proliferating VSMCs	0.0784976	21	0.875	3.83913
N-acetyl-D-glucosamine kinase;Isoform of Q9UJ70, Isoform 2 of N-acetyl-D-glucosamine kinase	Q9UJ70;Q9UJ70-2	NAGK;NAGK	Q9UJ70: 57.26744186046512%; Q9UJ70-2: 50.51282051282051%	2.85092	0.0214956	Untreated senescent VSMCs / Untreated proliferating VSMCs	0.00606132	24	1	4.33632	N-acetylglucosamine metabolic process [GO:0006044]; canonical NF-kappaB signal transduction [GO:0007249]; response to muramyl dipeptide [GO:0032495]; p38MAPK cascade [GO:0038066]; defense response to bacterium [GO:0042742]; positive regulation of canonical NF-kappaB signal transduction [GO:0043123]; negative regulation of canonical NF-kappaB signal transduction [GO:0043124]; nucleotide-binding ol…	nucleotide binding [GO:0000166]; protein binding [GO:0005515]; ATP binding [GO:0005524]; N-acylmannosamine kinase activity [GO:0009384]; kinase activity [GO:0016301]; transferase activity [GO:0016740]; N-acetylglucosamine kinase activity [GO:0045127]; muramyl dipeptide kinase activity [GO:0160047]	cytosol [GO:0005829]; extracellular exosome [GO:0070062]
Protein disulfide-isomerase A6;Isoform of Q15084, Isoform 2 of Protein disulfide-isomerase A6;Isoform of Q15084, Isoform 3 of Protein disulfide-isomerase A6;Isoform of Q15084, Isoform 4 of Protein disulfide-isomerase A6;Isoform of Q15084, Isoform 5 of Protein disulfide-isomerase A6	Q15084;Q15084-2;Q15084-3;Q15084-4;Q15084-5	PDIA6;PDIA6;PDIA6;PDIA6;PDIA6	Q15084: 54.090909090909086%; Q15084-2: 48.3739837398374%; Q15084-3: 54.46224256292906%; Q15084-4: 53.48314606741573%; Q15084-5: 48.77049180327869%	2.85089	0.0151773	Untreated senescent VSMCs / Untreated proliferating VSMCs	0.00164748	24	1	4.78817	protein folding [GO:0006457]; response to endoplasmic reticulum stress [GO:0034976]	protein disulfide isomerase activity [GO:0003756]; protein binding [GO:0005515]; protein-disulfide reductase activity [GO:0015035]; isomerase activity [GO:0016853]	extracellular space [GO:0005615]; endoplasmic reticulum [GO:0005783]; endoplasmic reticulum lumen [GO:0005788]; endoplasmic reticulum membrane [GO:0005789]; endoplasmic reticulum-Golgi intermediate compartment [GO:0005793]; plasma membrane [GO:0005886]; cilium [GO:0005929]; membrane [GO:0016020]; centriolar satellite [GO:0034451]; ciliary basal body [GO:0036064]; melanosome [GO:0042470]; extracel…
Secernin-1;Isoform of Q12765, Isoform 2 of Secernin-1	Q12765;Q12765-2	SCRN1;SCRN1	Q12765: 38.405797101449274%; Q12765-2: 36.63594470046083%	2.85083	0.0226302	Untreated senescent VSMCs / Untreated proliferating VSMCs	0.00701851	24	1	4.04605	proteolysis [GO:0006508]; exocytosis [GO:0006887]; regulation of synaptic vesicle cycle [GO:0098693]	protein binding [GO:0005515]; dipeptidase activity [GO:0016805]; cysteine-type exopeptidase activity [GO:0070004]	presynapse [GO:0098793]; nucleus [GO:0005634]; cytoplasm [GO:0005737]; nuclear membrane [GO:0031965]
Protein FAM177A1;Isoform of Q8N128, Isoform 2 of Protein FAM177A1	Q8N128;Q8N128-2	FAM177A1;FAM177A1	Q8N128: 30.046948356807512%; Q8N128-2: 27.11864406779661%	2.84985	0.101611	Untreated senescent VSMCs / Untreated proliferating VSMCs	0.0724203	23	0.958333	3.75793		protein binding [GO:0005515]
Nicotinamide N-methyltransferase	P40261	NNMT	P40261: 42.04545454545455%	2.84809	0.0187221	Untreated senescent VSMCs / Untreated proliferating VSMCs	0.00365508	24	1	4.4876	methylation [GO:0032259]; nicotinamide metabolic process [GO:0006769]; NAD+ biosynthetic process via the salvage pathway [GO:0034355]; positive regulation of gluconeogenesis [GO:0045722]; positive regulation of protein deacetylation [GO:0090312]	nicotinamide N-methyltransferase activity [GO:0008112]; methyltransferase activity [GO:0008168]; S-adenosylmethionine-dependent methyltransferase activity [GO:0008757]; transferase activity [GO:0016740]; pyridine N-methyltransferase activity [GO:0030760]	cytoplasm [GO:0005737]; cytosol [GO:0005829]
ERC protein 2	O15083	ERC2	O15083: 1.044932079414838%	2.84403	0.0231765	Untreated senescent VSMCs / Untreated proliferating VSMCs	0.00758018	24	1	4.01262	synaptic vesicle priming [GO:0016082]; regulation of presynaptic cytosolic calcium ion concentration [GO:0099509]; regulation of calcium-dependent activation of synaptic vesicle fusion [GO:0150037]; maintenance of presynaptic active zone structure [GO:0048790]	protein binding [GO:0005515]; structural constituent of presynaptic active zone [GO:0098882]	presynaptic active zone cytoplasmic component [GO:0098831]; glutamatergic synapse [GO:0098978]; GABA-ergic synapse [GO:0098982]; cytoplasm [GO:0005737]; cytoskeleton [GO:0005856]; growth cone [GO:0030426]; presynaptic membrane [GO:0042734]; cell projection [GO:0042995]; synapse [GO:0045202]; presynaptic active zone [GO:0048786]; presynapse [GO:0098793]
Hydroxymethylglutaryl-CoA lyase, mitochondrial	P35914	HMGCL	P35914: 30.76923076923077%	2.8415	0.0710508	Untreated senescent VSMCs / Untreated proliferating VSMCs	0.046063	22	0.916667	4.13276	mitochondrion organization [GO:0007005]; L-leucine catabolic process [GO:0006552]; lipid metabolic process [GO:0006629]; ketone body biosynthetic process [GO:0046951]	magnesium ion binding [GO:0000287]; catalytic activity [GO:0003824]; hydroxymethylglutaryl-CoA lyase activity [GO:0004419]; structural molecule activity [GO:0005198]; lyase activity [GO:0016829]; oxo-acid-lyase activity [GO:0016833]; manganese ion binding [GO:0030145]; metal ion binding [GO:0046872]	mitochondrion [GO:0005739]; mitochondrial matrix [GO:0005759]; peroxisome [GO:0005777]; peroxisomal matrix [GO:0005782]; cytosol [GO:0005829]; protein-containing complex [GO:0032991]
3-hydroxyacyl-CoA dehydrogenase type-2	Q99714	HSD17B10	Q99714: 78.544061302682%	2.83937	0.0170799	Untreated senescent VSMCs / Untreated proliferating VSMCs	0.0022102	24	1	4.06883	L-isoleucine catabolic process [GO:0006550]; lipid metabolic process [GO:0006629]; fatty acid metabolic process [GO:0006631]; fatty acid beta-oxidation [GO:0006635]; bile acid biosynthetic process [GO:0006699]; mitochondrion organization [GO:0007005]; tRNA processing [GO:0008033]; steroid metabolic process [GO:0008202]; C21-steroid hormone metabolic process [GO:0008207]; androgen metabolic proces…	tRNA binding [GO:0000049]; RNA binding [GO:0003723]; (3S)-3-hydroxyacyl-CoA dehydrogenase (NAD+) activity [GO:0003857]; estradiol 17-beta-dehydrogenase [NAD(P)+] activity [GO:0004303]; protein binding [GO:0005515]; cholate 7-alpha-dehydrogenase (NAD+) activity [GO:0008709]; oxidoreductase activity [GO:0016491]; 17-beta-hydroxysteroid dehydrogenase (NAD+) activity [GO:0044594]; 3-hydroxy-2-methylb…	cytoplasm [GO:0005737]; mitochondrion [GO:0005739]; mitochondrial matrix [GO:0005759]; plasma membrane [GO:0005886]; mitochondrial nucleoid [GO:0042645]; mitochondrial ribonuclease P complex [GO:0030678]; tRNA methyltransferase complex [GO:0043527]
GTP:AMP phosphotransferase AK3, mitochondrial	Q9UIJ7	AK3	Q9UIJ7: 77.97356828193833%	2.83908	0.0132918	Untreated senescent VSMCs / Untreated proliferating VSMCs	0.000976079	24	1	4.14579	nucleobase-containing compound metabolic process [GO:0006139]; ADP biosynthetic process [GO:0006172]; blood coagulation [GO:0007596]; nucleotide metabolic process [GO:0009117]; nucleoside monophosphate metabolic process [GO:0009123]; AMP metabolic process [GO:0046033]; GTP metabolic process [GO:0046039]; ITP metabolic process [GO:0046041]; UTP metabolic process [GO:0046051]; nucleoside triphospha…	AMP kinase activity [GO:0004017]; nucleotide binding [GO:0000166]; protein binding [GO:0005515]; ATP binding [GO:0005524]; GTP binding [GO:0005525]; kinase activity [GO:0016301]; transferase activity [GO:0016740]; phosphotransferase activity, phosphate group as acceptor [GO:0016776]; ligase activity [GO:0016874]; nucleobase-containing compound kinase activity [GO:0019205]; nucleoside triphosphate…	mitochondrion [GO:0005739]; mitochondrial matrix [GO:0005759]; cytoplasm [GO:0005737]
V-type proton ATPase subunit F;Isoform of Q16864, Isoform 2 of V-type proton ATPase subunit F	Q16864;Q16864-2	ATP6V1F;ATP6V1F	Q16864: 49.57983193277311%; Q16864-2: 40.136054421768705%	2.83381	0.0174029	Untreated senescent VSMCs / Untreated proliferating VSMCs	0.00247814	24	1	4.0489	monoatomic ion transport [GO:0006811]; vacuolar acidification [GO:0007035]; lysosomal lumen acidification [GO:0007042]; monoatomic ion transmembrane transport [GO:0034220]; endosomal lumen acidification [GO:0048388]; intracellular pH reduction [GO:0051452]; Golgi lumen acidification [GO:0061795]; synaptic vesicle lumen acidification [GO:0097401]; proton transmembrane transport [GO:1902600]	protein binding [GO:0005515]; proton transmembrane transporter activity [GO:0015078]; ATPase-coupled ion transmembrane transporter activity [GO:0042625]; proton-transporting ATPase activity, rotational mechanism [GO:0046961]	Golgi membrane [GO:0000139]; lysosomal membrane [GO:0005765]; cytosol [GO:0005829]; plasma membrane [GO:0005886]; endosome membrane [GO:0010008]; membrane [GO:0016020]; clathrin-coated vesicle membrane [GO:0030665]; synaptic vesicle membrane [GO:0030672]; cytoplasmic vesicle [GO:0031410]; synapse [GO:0045202]; extracellular exosome [GO:0070062]; vacuolar proton-transporting V-type ATPase, V1 doma…
Isocitrate dehydrogenase [NADP], mitochondrial	P48735	IDH2	P48735: 51.76991150442478%	2.8312	0.0182846	Untreated senescent VSMCs / Untreated proliferating VSMCs	0.00327965	24	1	4.22533	carbohydrate metabolic process [GO:0005975]; glyoxylate cycle [GO:0006097]; tricarboxylic acid cycle [GO:0006099]; isocitrate metabolic process [GO:0006102]; 2-oxoglutarate metabolic process [GO:0006103]; NADP+ biosynthetic process [GO:0006741]; negative regulation of glial cell proliferation [GO:0060253]; negative regulation of glial cell migration [GO:1903976]; negative regulation of matrix met…	magnesium ion binding [GO:0000287]; isocitrate dehydrogenase (NADP+) activity [GO:0004450]; oxidoreductase activity [GO:0016491]; oxidoreductase activity, acting on the CH-OH group of donors, NAD or NADP as acceptor [GO:0016616]; metal ion binding [GO:0046872]; NAD binding [GO:0051287]	mitochondrion [GO:0005739]; mitochondrial matrix [GO:0005759]; peroxisome [GO:0005777]; cytosol [GO:0005829]; extracellular exosome [GO:0070062]
Protein kish-A	Q8TBQ9	TMEM167A	Q8TBQ9: 12.5%	2.8311	0.0228262	Untreated senescent VSMCs / Untreated proliferating VSMCs	0.00716564	24	1	4.31296	constitutive secretory pathway [GO:0045054]; protein secretion [GO:0009306]; intracellular transport [GO:0046907]	protein binding [GO:0005515]	Golgi membrane [GO:0000139]; Golgi apparatus [GO:0005794]; membrane [GO:0016020]
F-BAR and double SH3 domains protein 1	Q86WN1	FCHSD1	Q86WN1: 13.768115942028986%	2.83055	0.0801382	Untreated senescent VSMCs / Untreated proliferating VSMCs	0.0536273	21	0.875	4.28839	apoptotic process [GO:0006915]; inflammatory response [GO:0006954]; gene expression [GO:0010467]; response to hydrogen peroxide [GO:0042542]; import into nucleus [GO:0051170]; response to peptide [GO:1901652]; regulation of actin filament polymerization [GO:0030833]; positive regulation of actin filament polymerization [GO:0030838]; positive regulation of cytoskeleton organization [GO:0051495]; m…	lipid binding [GO:0008289]	cuticular plate [GO:0032437]; cytosol [GO:0005829]; cytoplasm [GO:0005737]; cytoplasmic vesicle [GO:0031410]; cell projection [GO:0042995]; perikaryon [GO:0043204]; protein-containing complex [GO:0032991]; recycling endosome [GO:0055037]; neuromuscular junction [GO:0031594]
Periaxin	Q9BXM0	PRX	Q9BXM0: 1.2320328542094456%	2.83022	0.0122575	Untreated senescent VSMCs / Untreated proliferating VSMCs	0.000628717	23	0.958333	5.24533	axon ensheathment [GO:0008366]; peripheral nervous system myelin maintenance [GO:0032287]; regulation of RNA splicing [GO:0043484]	protein binding [GO:0005515]	nucleus [GO:0005634]; cytoplasm [GO:0005737]; plasma membrane [GO:0005886]; membrane [GO:0016020]; anchoring junction [GO:0070161]
tRNA wybutosine-synthesizing protein 5	A2RUC4	TYW5	A2RUC4: 23.174603174603174%	2.83019	0.01926	Untreated senescent VSMCs / Untreated proliferating VSMCs	0.00403263	24	1	3.81828	tRNA processing [GO:0008033]; wybutosine biosynthetic process [GO:0031591]	tRNA binding [GO:0000049]; iron ion binding [GO:0005506]; protein binding [GO:0005515]; oxidoreductase activity [GO:0016491]; protein homodimerization activity [GO:0042803]; metal ion binding [GO:0046872]; dioxygenase activity [GO:0051213]; tRNA(Phe) (7-(3-amino-3-carboxypropyl)wyosine37-C2)-hydroxylase activity [GO:0102524]	cytoplasm [GO:0005737]
Phosphopantothenate--cysteine ligase	Q9HAB8	PPCS	Q9HAB8: 42.765273311897104%	2.82991	0.0276237	Untreated senescent VSMCs / Untreated proliferating VSMCs	0.0114504	24	1	4.1577	heart process [GO:0003015]; acetyl-CoA biosynthetic process [GO:0006085]; coenzyme A biosynthetic process [GO:0015937]	nucleotide binding [GO:0000166]; phosphopantothenate--cysteine ligase activity [GO:0004632]; ATP binding [GO:0005524]; ligase activity [GO:0016874]; identical protein binding [GO:0042802]; protein homodimerization activity [GO:0042803]	cytosol [GO:0005829]; nucleus [GO:0005634]; cytoplasm [GO:0005737]
Spermatogenesis-defective protein 39 homolog;Isoform of Q9H9C1, Isoform 2 of Spermatogenesis-defective protein 39 homolog	Q9H9C1;Q9H9C1-2	VIPAS39;VIPAS39	Q9H9C1: 31.643002028397564%; Q9H9C1-2: 35.13513513513514%	2.82719	0.0587265	Untreated senescent VSMCs / Untreated proliferating VSMCs	0.0356445	23	0.958333	3.74387	endosome to lysosome transport [GO:0008333]; autophagosome maturation [GO:0097352]; intracellular protein transport [GO:0006886]; peptidyl-lysine hydroxylation [GO:0017185]; collagen fibril organization [GO:0030199]; collagen metabolic process [GO:0032963]; post-translational protein modification [GO:0043687]; spermatogenesis [GO:0007283]; protein transport [GO:0015031]; cell differentiation [GO:…	protein binding [GO:0005515]; protein-containing complex binding [GO:0044877]	HOPS complex [GO:0030897]; cytoplasm [GO:0005737]; endosome [GO:0005768]; early endosome [GO:0005769]; late endosome [GO:0005770]; Golgi apparatus [GO:0005794]; cytoplasmic vesicle [GO:0031410]; recycling endosome [GO:0055037]; vesicle tethering complex [GO:0099023]
Thioredoxin reductase 1, cytoplasmic;Isoform of Q16881, Isoform 2 of Thioredoxin reductase 1, cytoplasmic;Isoform of Q16881, Isoform 3 of Thioredoxin reductase 1, cytoplasmic;Isoform of Q16881, Isoform 4 of Thioredoxin reductase 1, cytoplasmic;Isoform of Q16881, Isoform 5 of Thioredoxin reductase 1, cytoplasmic;Isoform of Q16881, Isoform 6 of Thioredoxin reductase 1, cytoplasmic	Q16881;Q16881-2;Q16881-3;Q16881-4;Q16881-5;Q16881-6	TXNRD1;TXNRD1;TXNRD1;TXNRD1;TXNRD1;TXNRD1	Q16881: 45.300462249614796%; Q16881-2: 54.14364640883977%; Q16881-3: 49.163879598662206%; Q16881-4: 53.35753176043557%; Q16881-5: 58.91783567134269%; Q16881-6: 47.88273615635179%	2.8263	0.0221177	Untreated senescent VSMCs / Untreated proliferating VSMCs	0.0066265	24	1	4.08116	mesoderm formation [GO:0001707]; gastrulation [GO:0007369]; cell population proliferation [GO:0008283]; signal transduction [GO:0007165]; cell redox homeostasis [GO:0045454]; cellular oxidant detoxification [GO:0098869]	thioredoxin-disulfide reductase (NADPH) activity [GO:0004791]; protein binding [GO:0005515]; oxidoreductase activity [GO:0016491]; oxidoreductase activity, acting on a sulfur group of donors, NAD(P) as acceptor [GO:0016668]; identical protein binding [GO:0042802]; NADPH peroxidase activity [GO:0050137]; flavin adenine dinucleotide binding [GO:0050660]; FAD binding [GO:0071949]	fibrillar center [GO:0001650]; nucleus [GO:0005634]; nucleoplasm [GO:0005654]; cytoplasm [GO:0005737]; cytosol [GO:0005829]; extracellular exosome [GO:0070062]; mitochondrion [GO:0005739]
UDP-glucose 6-dehydrogenase	O60701	UGDH	O60701: 73.88663967611336%	2.82599	0.022082	Untreated senescent VSMCs / Untreated proliferating VSMCs	0.00654044	24	1	4.48224	gastrulation with mouth forming second [GO:0001702]; UDP-glucuronate biosynthetic process [GO:0006065]; heparan sulfate proteoglycan biosynthetic process [GO:0015012]; protein hexamerization [GO:0034214]; neuron development [GO:0048666]; chondroitin sulfate proteoglycan biosynthetic process [GO:0050650]; glycosaminoglycan biosynthetic process [GO:0006024]	catalytic activity [GO:0003824]; UDP-glucose 6-dehydrogenase activity [GO:0003979]; oxidoreductase activity [GO:0016491]; oxidoreductase activity, acting on the CH-OH group of donors, NAD or NADP as acceptor [GO:0016616]; identical protein binding [GO:0042802]; NAD binding [GO:0051287]	nucleoplasm [GO:0005654]; cytosol [GO:0005829]; extracellular exosome [GO:0070062]; nucleus [GO:0005634]
Ribosome-binding protein 1	Q9P2E9	RRBP1	Q9P2E9: 50.141843971631204%	2.82473	0.0350041	Untreated senescent VSMCs / Untreated proliferating VSMCs	0.0172654	24	1	4.39199	osteoblast differentiation [GO:0001649]; translation [GO:0006412]; protein transport [GO:0015031]	RNA binding [GO:0003723]; protein binding [GO:0005515]; signaling receptor activity [GO:0038023]	endoplasmic reticulum [GO:0005783]; endoplasmic reticulum membrane [GO:0005789]; ribosome [GO:0005840]; membrane [GO:0016020]
Proline-rich AKT1 substrate 1;Isoform of Q96B36, Isoform 3 of Proline-rich AKT1 substrate 1	Q96B36;Q96B36-3	AKT1S1;AKT1S1	Q96B36: 30.46875%; Q96B36-3: 28.26086956521739%	2.82362	0.0189175	Untreated senescent VSMCs / Untreated proliferating VSMCs	0.0038324	23	0.958333	4.0049	cytoplasmic translation [GO:0002181]; cellular response to nutrient levels [GO:0031669]; TORC1 signaling [GO:0038202]; negative regulation of translational initiation [GO:0045947]; positive regulation of translational initiation [GO:0045948]; negative regulation of protein kinase activity [GO:0006469]; negative regulation of TOR signaling [GO:0032007]; regulation of apoptotic process [GO:0042981]…	protein kinase inhibitor activity [GO:0004860]; protein binding [GO:0005515]; protein serine/threonine kinase inhibitor activity [GO:0030291]	nucleoplasm [GO:0005654]; cytoplasm [GO:0005737]; cytosol [GO:0005829]; TORC1 complex [GO:0031931]
Dual specificity protein phosphatase 3	P51452	DUSP3	P51452: 57.83783783783784%	2.82344	0.0202518	Untreated senescent VSMCs / Untreated proliferating VSMCs	0.00458503	24	1	4.15345	negative regulation of signal transduction [GO:0009968]; dephosphorylation [GO:0016311]; negative regulation of cell migration [GO:0030336]; peptidyl-tyrosine dephosphorylation [GO:0035335]; negative regulation of epidermal growth factor receptor signaling pathway [GO:0042059]; negative regulation of MAPK cascade [GO:0043409]; positive regulation of mitotic cell cycle [GO:0045931]; negative regul…	phosphoprotein phosphatase activity [GO:0004721]; protein serine/threonine phosphatase activity [GO:0004722]; protein tyrosine phosphatase activity [GO:0004725]; protein binding [GO:0005515]; cytoskeletal protein binding [GO:0008092]; protein tyrosine/serine/threonine phosphatase activity [GO:0008138]; hydrolase activity [GO:0016787]; phosphatase activity [GO:0016791]; protein kinase binding [GO:…	immunological synapse [GO:0001772]; nucleus [GO:0005634]; nucleoplasm [GO:0005654]; cytoplasm [GO:0005737]; cytosol [GO:0005829]; cytoskeleton [GO:0005856]; cilium [GO:0005929]; motile cilium [GO:0031514]; cell projection [GO:0042995]
Y-box-binding protein 1	P67809	YBX1	P67809: 57.71604938271605%	2.82338	0.0209353	Untreated senescent VSMCs / Untreated proliferating VSMCs	0.00542801	24	1	4.70515	negative regulation of transcription by RNA polymerase II [GO:0000122]; in utero embryonic development [GO:0001701]; negative regulation of striated muscle cell differentiation [GO:0051154]; cellular response to interleukin-7 [GO:0098761]; regulation of DNA-templated transcription [GO:0006355]; mRNA processing [GO:0006397]; RNA splicing [GO:0008380]; epidermis development [GO:0008544]; negative r…	nucleic acid binding [GO:0003676]; DNA binding [GO:0003677]; chromatin binding [GO:0003682]; double-stranded DNA binding [GO:0003690]; single-stranded DNA binding [GO:0003697]; RNA binding [GO:0003723]; mRNA binding [GO:0003729]; protein binding [GO:0005515]; miRNA binding [GO:0035198]; GTPase binding [GO:0051020]; C5-methylcytidine-containing RNA reader activity [GO:0062153]; sequence-specific d…	synapse [GO:0045202]; P-body [GO:0000932]; extracellular region [GO:0005576]; nucleus [GO:0005634]; nucleoplasm [GO:0005654]; cytoplasm [GO:0005737]; endoplasmic reticulum [GO:0005783]; cytosol [GO:0005829]; plasma membrane [GO:0005886]; cytoplasmic stress granule [GO:0010494]; extracellular exosome [GO:0070062]; U12-type spliceosomal complex [GO:0005689]; CRD-mediated mRNA stability complex [GO:…
Epidermal growth factor receptor kinase substrate 8-like protein 2	Q9H6S3	EPS8L2	Q9H6S3: 39.72027972027972%	2.82168	0.0192447	Untreated senescent VSMCs / Untreated proliferating VSMCs	0.00402266	24	1	3.99274	Rho protein signal transduction [GO:0007266]; sensory perception of sound [GO:0007605]; regulation of Rho protein signal transduction [GO:0035023]; positive regulation of ruffle assembly [GO:1900029]	guanyl-nucleotide exchange factor activity [GO:0005085]; actin binding [GO:0003779]; protein binding [GO:0005515]; cadherin binding [GO:0045296]	cytoplasm [GO:0005737]; centrosome [GO:0005813]; cytosol [GO:0005829]; vesicle [GO:0031982]; stereocilium [GO:0032420]; stereocilium bundle [GO:0032421]; stereocilium tip [GO:0032426]; ruffle membrane [GO:0032587]; cell projection [GO:0042995]; organelle [GO:0043226]; extracellular exosome [GO:0070062]; protein-containing complex [GO:0032991]; plasma membrane [GO:0005886]
Aflatoxin B1 aldehyde reductase member 2	O43488	AKR7A2	O43488: 35.097493036211695%	2.81703	0.0203043	Untreated senescent VSMCs / Untreated proliferating VSMCs	0.00470443	24	1	4.23153	carbohydrate metabolic process [GO:0005975]; aldehyde metabolic process [GO:0006081]; lipid metabolic process [GO:0006629]; daunorubicin metabolic process [GO:0044597]; doxorubicin metabolic process [GO:0044598]	aldose reductase (NADPH) activity [GO:0004032]; protein binding [GO:0005515]; electron transfer activity [GO:0009055]; oxidoreductase activity [GO:0016491]; phenanthrene-9,10-epoxide hydrolase activity [GO:0019119]; alcohol dehydrogenase (NADP+) activity [GO:0008106]	cytoplasm [GO:0005737]; mitochondrion [GO:0005739]; Golgi apparatus [GO:0005794]; cytosol [GO:0005829]; extracellular exosome [GO:0070062]
Secretogranin-2	P13521	SCG2	P13521: 43.27390599675851%	2.81663	0.0120086	Untreated senescent VSMCs / Untreated proliferating VSMCs	0.000438152	24	1	3.97231	MAPK cascade [GO:0000165]; angiogenesis [GO:0001525]; negative regulation of endothelial cell proliferation [GO:0001937]; positive regulation of endothelial cell proliferation [GO:0001938]; inflammatory response [GO:0006954]; protein secretion [GO:0009306]; intracellular signal transduction [GO:0035556]; endothelial cell migration [GO:0043542]; eosinophil chemotaxis [GO:0048245]; positive chemota…	cytokine activity [GO:0005125]; protein binding [GO:0005515]; chemoattractant activity [GO:0042056]	neuronal dense core vesicle [GO:0098992]; extracellular region [GO:0005576]; extracellular space [GO:0005615]; endoplasmic reticulum lumen [GO:0005788]; secretory granule [GO:0030141]; dense core granule [GO:0031045]
V-type proton ATPase subunit C 1	P21283	ATP6V1C1	P21283: 62.04188481675392%	2.81514	0.0156049	Untreated senescent VSMCs / Untreated proliferating VSMCs	0.00174973	24	1	4.1472	monoatomic ion transport [GO:0006811]; regulation of macroautophagy [GO:0016241]; synaptic vesicle lumen acidification [GO:0097401]; proton transmembrane transport [GO:1902600]	protein binding [GO:0005515]; proton transmembrane transporter activity [GO:0015078]; proton-transporting ATPase activity, rotational mechanism [GO:0046961]	extrinsic component of synaptic vesicle membrane [GO:0098850]; lysosomal membrane [GO:0005765]; cytosol [GO:0005829]; plasma membrane [GO:0005886]; membrane [GO:0016020]; clathrin-coated vesicle membrane [GO:0030665]; synaptic vesicle membrane [GO:0030672]; cytoplasmic vesicle [GO:0031410]; apical part of cell [GO:0045177]; synapse [GO:0045202]; extracellular exosome [GO:0070062]; vacuolar proton…
Signal recognition particle 19 kDa protein	P09132	SRP19	P09132: 59.72222222222222%	2.81309	0.0491784	Untreated senescent VSMCs / Untreated proliferating VSMCs	0.0281835	24	1	3.8708	cotranslational protein targeting to membrane [GO:0006613]; SRP-dependent cotranslational protein targeting to membrane [GO:0006614]; SRP-dependent cotranslational protein targeting to membrane, signal sequence recognition [GO:0006617]	ribosome binding [GO:0043022]; RNA binding [GO:0003723]; protein binding [GO:0005515]; 7S RNA binding [GO:0008312]	nucleus [GO:0005634]; nucleoplasm [GO:0005654]; nucleolus [GO:0005730]; cytoplasm [GO:0005737]; cytosol [GO:0005829]; nuclear body [GO:0016604]; signal recognition particle, endoplasmic reticulum targeting [GO:0005786]; signal recognition particle [GO:0048500]; ribonucleoprotein complex [GO:1990904]
Microtubule-associated protein 4	P27816	MAP4	P27816: 49.91319444444444%	2.81224	0.0202518	Untreated senescent VSMCs / Untreated proliferating VSMCs	0.00458975	24	1	4.29343	mitotic spindle organization [GO:0007052]; microtubule sliding [GO:0051012]; establishment of spindle orientation [GO:0051294]; cell division [GO:0051301]; microtubule cytoskeleton organization [GO:0000226]; microtubule polymerization [GO:0046785]; cilium disassembly [GO:0061523]; negative regulation of non-motile cilium assembly [GO:1902856]; neuron projection development [GO:0031175]	RNA binding [GO:0003723]; structural molecule activity [GO:0005198]; protein binding [GO:0005515]; microtubule binding [GO:0008017]; tubulin binding [GO:0015631]; microtubule stabilizing activity [GO:0140778]	microtubule [GO:0005874]; cytoplasm [GO:0005737]; microtubule organizing center [GO:0005815]; cytosol [GO:0005829]; cytoskeleton [GO:0005856]; plasma membrane [GO:0005886]; cilium [GO:0005929]; axoneme [GO:0005930]; microtubule cytoskeleton [GO:0015630]; axon [GO:0030424]; ciliary basal body [GO:0036064]; mitotic spindle [GO:0072686]; microtubule associated complex [GO:0005875]; neuron projection…
ATP synthase peripheral stalk subunit F6, mitochondrial;Isoform of P18859, Isoform 2 of ATP synthase peripheral stalk subunit F6, mitochondrial	P18859;P18859-2	ATP5PF;ATP5PF	P18859: 38.88888888888889%; P18859-2: 36.206896551724135%	2.81216	0.264762	Untreated senescent VSMCs / Untreated proliferating VSMCs	0.224021	23	0.958333	4.12848	monoatomic ion transport [GO:0006811]; proton motive force-driven ATP synthesis [GO:0015986]; substantia nigra development [GO:0021762]; proton motive force-driven mitochondrial ATP synthesis [GO:0042776]; proton transmembrane transport [GO:1902600]	proton-transporting ATP synthase activity, rotational mechanism [GO:0046933]; protein binding [GO:0005515]; proton transmembrane transporter activity [GO:0015078]	mitochondrion [GO:0005739]; mitochondrial inner membrane [GO:0005743]; membrane [GO:0016020]; proton-transporting ATP synthase complex [GO:0045259]
Cytosolic iron-sulfur assembly component 2B	Q9Y3D0	CIAO2B	Q9Y3D0: 43.558282208588956%	2.80993	0.0316791	Untreated senescent VSMCs / Untreated proliferating VSMCs	0.0147941	24	1	3.93676	chromosome segregation [GO:0007059]; protein maturation [GO:0051604]	protein binding [GO:0005515]	nucleus [GO:0005634]; nucleoplasm [GO:0005654]; cytoplasm [GO:0005737]; spindle [GO:0005819]; cytosol [GO:0005829]; cytoskeleton [GO:0005856]; midbody [GO:0030496]; MMXD complex [GO:0071817]; cytosolic [4Fe-4S] assembly targeting complex [GO:0097361]
Trifunctional enzyme subunit alpha, mitochondrial	P40939	HADHA	P40939: 51.63826998689384%	2.80599	0.0173439	Untreated senescent VSMCs / Untreated proliferating VSMCs	0.0023506	24	1	4.18366	fatty acid beta-oxidation [GO:0006635]; response to insulin [GO:0032868]; lipid metabolic process [GO:0006629]; fatty acid metabolic process [GO:0006631]; cardiolipin acyl-chain remodeling [GO:0035965]	catalytic activity [GO:0003824]; (3S)-3-hydroxyacyl-CoA dehydrogenase (NAD+) activity [GO:0003857]; acetyl-CoA C-acetyltransferase activity [GO:0003985]; enoyl-CoA hydratase activity [GO:0004300]; protein binding [GO:0005515]; oxidoreductase activity [GO:0016491]; long-chain (3S)-3-hydroxyacyl-CoA dehydrogenase (NAD+) activity [GO:0016509]; oxidoreductase activity, acting on the CH-OH group of do…	mitochondrion [GO:0005739]; mitochondrial inner membrane [GO:0005743]; membrane [GO:0016020]; mitochondrial nucleoid [GO:0042645]; mitochondrial fatty acid beta-oxidation multienzyme complex [GO:0016507]
Fructose-2,6-bisphosphatase TIGAR	Q9NQ88	TIGAR	Q9NQ88: 48.148148148148145%	2.80274	0.0290366	Untreated senescent VSMCs / Untreated proliferating VSMCs	0.0127461	24	1	4.02933	mitophagy [GO:0000423]; glycolytic process [GO:0006096]; cardiac muscle cell apoptotic process [GO:0010659]; glucose catabolic process to lactate via pyruvate [GO:0019661]; reactive oxygen species metabolic process [GO:0072593]; fructose 2,6-bisphosphate metabolic process [GO:0006003]; response to xenobiotic stimulus [GO:0009410]; response to gamma radiation [GO:0010332]; positive regulation of c…	catalytic activity [GO:0003824]; fructose-2,6-bisphosphate 2-phosphatase activity [GO:0004331]; protein binding [GO:0005515]; hydrolase activity [GO:0016787]	nucleus [GO:0005634]; cytoplasm [GO:0005737]; mitochondrion [GO:0005739]; mitochondrial outer membrane [GO:0005741]; cytosol [GO:0005829]
Isoform of Q9BZL4, Isoform 3 of Protein phosphatase 1 regulatory subunit 12C	Q9BZL4-3	PPP1R12C	Q9BZL4-3: 37.82051282051282%	2.80234	0.0126647	Untreated senescent VSMCs / Untreated proliferating VSMCs	0.00075795	24	1	3.86728	signal transduction [GO:0007165]; neuron projection morphogenesis [GO:0048812]	protein binding [GO:0005515]; phosphatase regulator activity [GO:0019208]; protein kinase binding [GO:0019901]; myosin phosphatase regulator activity [GO:0017020]; enzyme inhibitor activity [GO:0004857]	stress fiber [GO:0001725]; cytoplasm [GO:0005737]; cytoskeleton [GO:0005856]
Small glutamine-rich tetratricopeptide repeat-containing protein beta	Q96EQ0	SGTB	Q96EQ0: 32.56578947368421%	2.79597	0.0181947	Untreated senescent VSMCs / Untreated proliferating VSMCs	0.00313897	24	1	4.1813	protein homooligomerization [GO:0051260]; protein heterooligomerization [GO:0051291]; post-translational protein targeting to endoplasmic reticulum membrane [GO:0006620]	protein binding [GO:0005515]; Hsp70 protein binding [GO:0030544]; identical protein binding [GO:0042802]; protein-folding chaperone binding [GO:0051087]; molecular adaptor activity [GO:0060090]	TRC complex [GO:0072380]; membrane [GO:0016020]
AP-1 complex subunit beta-1;Isoform of Q10567, Isoform B of AP-1 complex subunit beta-1	Q10567;Q10567-2	AP1B1;AP1B1	Q10567: 1.685985247629083%; Q10567-2: 1.6985138004246285%	2.79238	0.145688	Untreated senescent VSMCs / Untreated proliferating VSMCs	0.111858	21	0.875	4.64575	kidney development [GO:0001822]; determination of left/right symmetry [GO:0007368]; heart development [GO:0007507]; intracellular protein transport [GO:0006886]; protein transport [GO:0015031]; vesicle-mediated transport [GO:0016192]; platelet dense granule organization [GO:0060155]; basolateral protein secretion [GO:0110010]; melanosome assembly [GO:1903232]	protein binding [GO:0005515]; protein kinase binding [GO:0019901]; clathrin binding [GO:0030276]	synaptic vesicle [GO:0008021]; Golgi membrane [GO:0000139]; lysosomal membrane [GO:0005765]; early endosome [GO:0005769]; Golgi apparatus [GO:0005794]; cytosol [GO:0005829]; endomembrane system [GO:0012505]; membrane [GO:0016020]; cytoplasmic vesicle membrane [GO:0030659]; clathrin-coated vesicle membrane [GO:0030665]; cytoplasmic vesicle [GO:0031410]; trans-Golgi network membrane [GO:0032588]; m…
Maleylacetoacetate isomerase	O43708	GSTZ1	O43708: 18.055555555555554%	2.79022	0.0140488	Untreated senescent VSMCs / Untreated proliferating VSMCs	0.00113875	24	1	4.15809	L-phenylalanine catabolic process [GO:0006559]; L-tyrosine catabolic process [GO:0006572]; glutathione metabolic process [GO:0006749]; aromatic amino acid metabolic process [GO:0009072]; cellular oxidant detoxification [GO:0098869]; cellular detoxification [GO:1990748]	catalytic activity [GO:0003824]; glutathione transferase activity [GO:0004364]; glutathione peroxidase activity [GO:0004602]; protein binding [GO:0005515]; maleylacetoacetate isomerase activity [GO:0016034]; transferase activity [GO:0016740]; isomerase activity [GO:0016853]; identical protein binding [GO:0042802]; protein homodimerization activity [GO:0042803]	mitochondrion [GO:0005739]; cytosol [GO:0005829]; cytoplasm [GO:0005737]; mitochondrial matrix [GO:0005759]
NADH-ubiquinone oxidoreductase 75 kDa subunit, mitochondrial;Isoform of P28331, Isoform 2 of NADH-ubiquinone oxidoreductase 75 kDa subunit, mitochondrial;Isoform of P28331, Isoform 4 of NADH-ubiquinone oxidoreductase 75 kDa subunit, mitochondrial	P28331;P28331-2;P28331-4	NDUFS1;NDUFS1;NDUFS1	P28331: 42.0907840440165%; P28331-2: 41.29554655870445%; P28331-4: 45.67164179104478%	2.78835	0.0121916	Untreated senescent VSMCs / Untreated proliferating VSMCs	0.000519557	24	1	3.99015	mitochondrial electron transport, NADH to ubiquinone [GO:0006120]; aerobic respiration [GO:0009060]; mitochondrial respiratory chain complex I assembly [GO:0032981]; ATP synthesis coupled electron transport [GO:0042773]; proton motive force-driven mitochondrial ATP synthesis [GO:0042776]; cellular respiration [GO:0045333]; proton transmembrane transport [GO:1902600]	NADH dehydrogenase (ubiquinone) activity [GO:0008137]; protein binding [GO:0005515]; electron transfer activity [GO:0009055]; oxidoreductase activity [GO:0016491]; oxidoreductase activity, acting on NAD(P)H [GO:0016651]; metal ion binding [GO:0046872]; iron-sulfur cluster binding [GO:0051536]; 2 iron, 2 sulfur cluster binding [GO:0051537]; 4 iron, 4 sulfur cluster binding [GO:0051539]	mitochondrial inner membrane [GO:0005743]; mitochondrion [GO:0005739]; mitochondrial intermembrane space [GO:0005758]; mitochondrial matrix [GO:0005759]; membrane [GO:0016020]; respiratory chain complex I [GO:0045271]
Phospholipase A-2-activating protein	Q9Y263	PLAA	Q9Y263: 57.484276729559745%	2.78801	0.0241494	Untreated senescent VSMCs / Untreated proliferating VSMCs	0.00838748	24	1	4.13161	inflammatory response [GO:0006954]; lipid metabolic process [GO:0006629]; phospholipid metabolic process [GO:0006644]; signal transduction [GO:0007165]; nervous system development [GO:0007399]; macroautophagy [GO:0016236]; positive regulation of prostaglandin biosynthetic process [GO:0031394]; ubiquitin-dependent protein catabolic process via the multivesicular body sorting pathway [GO:0043162]; …	protein binding [GO:0005515]; phospholipase A2 activator activity [GO:0016005]; ubiquitin binding [GO:0043130]	nucleus [GO:0005634]; cytoplasm [GO:0005737]; synapse [GO:0045202]; extracellular exosome [GO:0070062]
Nuclear protein localization protein 4 homolog;Isoform of Q8TAT6, Isoform 2 of Nuclear protein localization protein 4 homolog	Q8TAT6;Q8TAT6-2	NPLOC4;NPLOC4	Q8TAT6: 49.01315789473684%; Q8TAT6-2: 48.29821717990275%	2.78694	0.025757	Untreated senescent VSMCs / Untreated proliferating VSMCs	0.00979698	24	1	4.21196	ubiquitin-dependent protein catabolic process [GO:0006511]; Golgi organization [GO:0007030]; retrograde protein transport, ER to cytosol [GO:0030970]; negative regulation of type I interferon production [GO:0032480]; ERAD pathway [GO:0036503]; negative regulation of RIG-I signaling pathway [GO:0039536]; proteasome-mediated ubiquitin-dependent protein catabolic process [GO:0043161]	K48-linked polyubiquitin modification-dependent protein binding [GO:0036435]; K63-linked polyubiquitin modification-dependent protein binding [GO:0070530]; protein binding [GO:0005515]; zinc ion binding [GO:0008270]; ubiquitin protein ligase binding [GO:0031625]; ubiquitin binding [GO:0043130]; protein-containing complex binding [GO:0044877]; metal ion binding [GO:0046872]; ATPase binding [GO:005…	nucleus [GO:0005634]; nucleoplasm [GO:0005654]; cytoplasm [GO:0005737]; endoplasmic reticulum [GO:0005783]; cytosol [GO:0005829]; nuclear outer membrane-endoplasmic reticulum membrane network [GO:0042175]; VCP-NPL4-UFD1 AAA ATPase complex [GO:0034098]; UFD1-NPL4 complex [GO:0036501]
COMM domain-containing protein 3	Q9UBI1	COMMD3	Q9UBI1: 51.7948717948718%	2.78667	0.0179263	Untreated senescent VSMCs / Untreated proliferating VSMCs	0.00300603	24	1	3.80701	monoatomic ion transport [GO:0006811]; sodium ion transport [GO:0006814]	protein binding [GO:0005515]	extracellular region [GO:0005576]; nucleus [GO:0005634]; cytoplasm [GO:0005737]; ficolin-1-rich granule lumen [GO:1904813]
Isoform of P49589, Isoform 3 of Cysteine--tRNA ligase, cytoplasmic	P49589-3	CARS1	P49589-3: 55.47533092659447%	2.78628	0.0224674	Untreated senescent VSMCs / Untreated proliferating VSMCs	0.00686974	24	1	4.33172	translation [GO:0006412]; tRNA aminoacylation for protein translation [GO:0006418]; cysteinyl-tRNA aminoacylation [GO:0006423]	tRNA binding [GO:0000049]; nucleotide binding [GO:0000166]; aminoacyl-tRNA ligase activity [GO:0004812]; cysteine-tRNA ligase activity [GO:0004817]; protein binding [GO:0005515]; ATP binding [GO:0005524]; ligase activity [GO:0016874]; identical protein binding [GO:0042802]; protein homodimerization activity [GO:0042803]; metal ion binding [GO:0046872]	cytoplasm [GO:0005737]; cytosol [GO:0005829]
Peroxiredoxin-5, mitochondrial;Isoform of P30044, Isoform Cytoplasmic+peroxisomal of Peroxiredoxin-5, mitochondrial	P30044;P30044-2	PRDX5;PRDX5	P30044: 57.009345794392516%; P30044-2: 75.30864197530865%	2.78388	0.0126647	Untreated senescent VSMCs / Untreated proliferating VSMCs	0.000767009	24	1	4.68755	inflammatory response [GO:0006954]; response to oxidative stress [GO:0006979]; negative regulation of transcription by RNA polymerase III [GO:0016480]; positive regulation of collagen biosynthetic process [GO:0032967]; cellular response to oxidative stress [GO:0034599]; cellular response to reactive oxygen species [GO:0034614]; hydrogen peroxide catabolic process [GO:0042744]; negative regulation…	RNA polymerase III transcription regulatory region sequence-specific DNA binding [GO:0001016]; peroxidase activity [GO:0004601]; signaling receptor binding [GO:0005102]; protein binding [GO:0005515]; thioredoxin peroxidase activity [GO:0008379]; antioxidant activity [GO:0016209]; oxidoreductase activity [GO:0016491]; identical protein binding [GO:0042802]; cysteine-type endopeptidase inhibitor ac…	extracellular space [GO:0005615]; nucleus [GO:0005634]; cytoplasm [GO:0005737]; mitochondrion [GO:0005739]; mitochondrial matrix [GO:0005759]; peroxisome [GO:0005777]; peroxisomal matrix [GO:0005782]; cytosol [GO:0005829]; cytoplasmic vesicle [GO:0031410]; intracellular membrane-bounded organelle [GO:0043231]; perinuclear region of cytoplasm [GO:0048471]; extracellular exosome [GO:0070062]
Endoplasmic reticulum junction formation protein lunapark;Isoform of Q9C0E8, Isoform 2 of Endoplasmic reticulum junction formation protein lunapark;Isoform of Q9C0E8, Isoform 4 of Endoplasmic reticulum junction formation protein lunapark	Q9C0E8;Q9C0E8-2;Q9C0E8-4	LNPK;LNPK;LNPK	Q9C0E8: 25.46728971962617%; Q9C0E8-2: 25.768321513002363%; Q9C0E8-4: 23.74727668845316%	2.78055	0.0116501	Untreated senescent VSMCs / Untreated proliferating VSMCs	0.000368609	23	0.958333	3.93509	blood coagulation [GO:0007596]; regulation of chondrocyte differentiation [GO:0032330]; embryonic forelimb morphogenesis [GO:0035115]; embryonic digit morphogenesis [GO:0042733]; endoplasmic reticulum organization [GO:0007029]; limb development [GO:0060173]; endoplasmic reticulum tubular network organization [GO:0071786]; endoplasmic reticulum tubular network maintenance [GO:0071788]; positive re…	protein binding [GO:0005515]; zinc ion binding [GO:0008270]; identical protein binding [GO:0042802]; metal ion binding [GO:0046872]	nucleoplasm [GO:0005654]; endoplasmic reticulum [GO:0005783]; endoplasmic reticulum membrane [GO:0005789]; membrane [GO:0016020]; endoplasmic reticulum tubular network membrane [GO:0098826]; endoplasmic reticulum tubular network [GO:0071782]
Isoform of Q9UM54, Isoform 6 of Unconventional myosin-VI	Q9UM54-6	MYO6	Q9UM54-6: 36.18677042801556%	2.78043	0.0122575	Untreated senescent VSMCs / Untreated proliferating VSMCs	0.000591182	24	1	3.7781	intracellular protein transport [GO:0006886]; endocytosis [GO:0006897]; sensory perception of sound [GO:0007605]; intracellular protein localization [GO:0008104]; response to xenobiotic stimulus [GO:0009410]; protein transport [GO:0015031]; actin filament-based movement [GO:0030048]; DNA damage response, signal transduction by p53 class mediator [GO:0030330]; regulation of secretion [GO:0051046];…	nucleotide binding [GO:0000166]; cytoskeletal motor activity [GO:0003774]; actin binding [GO:0003779]; protein binding [GO:0005515]; calmodulin binding [GO:0005516]; ATP binding [GO:0005524]; identical protein binding [GO:0042802]; ADP binding [GO:0043531]; actin filament binding [GO:0051015]; minus-end directed microfilament motor activity [GO:0060001]; microfilament motor activity [GO:0000146]	endocytic vesicle [GO:0030139]; clathrin-coated endocytic vesicle [GO:0045334]; ruffle [GO:0001726]; nucleus [GO:0005634]; nucleoplasm [GO:0005654]; cytoplasm [GO:0005737]; lysosomal membrane [GO:0005765]; endosome [GO:0005768]; autophagosome [GO:0005776]; Golgi apparatus [GO:0005794]; cytosol [GO:0005829]; actin filament [GO:0005884]; plasma membrane [GO:0005886]; microvillus [GO:0005902]; clath…
Signal recognition particle receptor subunit beta	Q9Y5M8	SRPRB	Q9Y5M8: 39.85239852398524%	2.77851	0.104503	Untreated senescent VSMCs / Untreated proliferating VSMCs	0.0750222	24	1	3.95032	SRP-dependent cotranslational protein targeting to membrane, signal sequence recognition [GO:0006617]; protein targeting to ER [GO:0045047]	nucleotide binding [GO:0000166]; protein binding [GO:0005515]; GTP binding [GO:0005525]	cytoplasm [GO:0005737]; endoplasmic reticulum [GO:0005783]; endoplasmic reticulum membrane [GO:0005789]; cytoplasmic microtubule [GO:0005881]; membrane [GO:0016020]; signal recognition particle receptor complex [GO:0005785]
Stress-70 protein, mitochondrial	P38646	HSPA9	P38646: 53.31369661266569%	2.77779	0.0133203	Untreated senescent VSMCs / Untreated proliferating VSMCs	0.000982498	24	1	4.50498	protein export from nucleus [GO:0006611]; positive regulation of apoptotic process [GO:0043065]; protein folding [GO:0006457]; intracellular protein transport [GO:0006886]; inner mitochondrial membrane organization [GO:0007007]; iron-sulfur cluster assembly [GO:0016226]; erythrocyte differentiation [GO:0030218]; calcium import into the mitochondrion [GO:0036444]; negative regulation of apoptotic …	nucleotide binding [GO:0000166]; RNA binding [GO:0003723]; protein binding [GO:0005515]; ATP binding [GO:0005524]; hydrolase activity [GO:0016787]; ATP hydrolysis activity [GO:0016887]; enzyme binding [GO:0019899]; ubiquitin protein ligase binding [GO:0031625]; unfolded protein binding [GO:0051082]; ATP-dependent protein folding chaperone [GO:0140662]; protein folding chaperone [GO:0044183]; heat…	mitochondrial matrix [GO:0005759]; nucleus [GO:0005634]; nucleolus [GO:0005730]; cytoplasm [GO:0005737]; mitochondrion [GO:0005739]; mitochondrial inner membrane [GO:0005743]; focal adhesion [GO:0005925]; mitochondrial nucleoid [GO:0042645]; extracellular exosome [GO:0070062]; SAM complex [GO:0001401]; TIM23 mitochondrial import inner membrane translocase complex [GO:0005744]; MIB complex [GO:014…
Protein S100-A13	Q99584	S100A13	Q99584: 40.816326530612244%	2.77659	0.0214956	Untreated senescent VSMCs / Untreated proliferating VSMCs	0.00605915	24	1	4.49045	positive regulation of cytokine production [GO:0001819]; protein transport [GO:0015031]; positive regulation of interleukin-1 alpha production [GO:0032730]; positive regulation of canonical NF-kappaB signal transduction [GO:0043123]; mast cell degranulation [GO:0043303]	copper ion binding [GO:0005507]; calcium ion binding [GO:0005509]; protein binding [GO:0005515]; zinc ion binding [GO:0008270]; lipid binding [GO:0008289]; fibroblast growth factor binding [GO:0017134]; protein homodimerization activity [GO:0042803]; metal ion binding [GO:0046872]; RAGE receptor binding [GO:0050786]; calcium-dependent protein binding [GO:0048306]	extracellular region [GO:0005576]; extracellular space [GO:0005615]; nucleus [GO:0005634]; nucleoplasm [GO:0005654]; nucleolus [GO:0005730]; cytoplasm [GO:0005737]; cytosol [GO:0005829]; plasma membrane [GO:0005886]; perinuclear region of cytoplasm [GO:0048471]
Adenine phosphoribosyltransferase	P07741	APRT	P07741: 61.66666666666667%	2.77543	0.0146231	Untreated senescent VSMCs / Untreated proliferating VSMCs	0.00133731	24	1	4.29976	purine ribonucleoside salvage [GO:0006166]; grooming behavior [GO:0007625]; adenine metabolic process [GO:0046083]; adenine salvage [GO:0006168]; GMP salvage [GO:0032263]; IMP salvage [GO:0032264]; AMP salvage [GO:0044209]	adenine binding [GO:0002055]; adenine phosphoribosyltransferase activity [GO:0003999]; protein binding [GO:0005515]; AMP binding [GO:0016208]; transferase activity [GO:0016740]; glycosyltransferase activity [GO:0016757]; heterocyclic compound binding [GO:1901363]	cytosol [GO:0005829]; extracellular region [GO:0005576]; nucleoplasm [GO:0005654]; cytoplasm [GO:0005737]; secretory granule lumen [GO:0034774]; extracellular exosome [GO:0070062]
Isoform of Q9Y2D5, Isoform 4 of PALM2-AKAP2 fusion protein	Q9Y2D5-6	PALM2AKAP2	Q9Y2D5-6: 28.073394495412845%	2.77514	0.0141447	Untreated senescent VSMCs / Untreated proliferating VSMCs	0.00117888	24	1	4.0491	actin filament organization [GO:0007015]; cell surface receptor protein serine/threonine kinase signaling pathway [GO:0007178]; intracellular protein localization [GO:0008104]; regulation of cell shape [GO:0008360]	protein binding [GO:0005515]; protein kinase A binding [GO:0051018]	plasma membrane [GO:0005886]; membrane [GO:0016020]; apical plasma membrane [GO:0016324]; side of membrane [GO:0098552]
Glutamine amidotransferase-like class 1 domain-containing protein 1	Q8NB37	GATD1	Q8NB37: 50.90909090909091%	2.77509	0.0280759	Untreated senescent VSMCs / Untreated proliferating VSMCs	0.0118193	24	1	3.83824	lactate biosynthetic process [GO:0019249]; methylglyoxal catabolic process to D-lactate via S-lactoyl-glutathione [GO:0019243]	glyoxalase III activity [GO:0019172]	extracellular region [GO:0005576]; endosome [GO:0005768]; early endosome [GO:0005769]; extracellular exosome [GO:0070062]; cytoplasm [GO:0005737]
Cytochrome c oxidase subunit 7A2, mitochondrial	P14406	COX7A2	P14406: 27.710843373493976%	2.77236	0.250161	Untreated senescent VSMCs / Untreated proliferating VSMCs	0.209677	23	0.958333	4.30431	oxidative phosphorylation [GO:0006119]; mitochondrial electron transport, cytochrome c to oxygen [GO:0006123]; cellular respiration [GO:0045333]; proton transmembrane transport [GO:1902600]	protein binding [GO:0005515]; oxidoreductase activity [GO:0016491]; cytochrome-c oxidase activity [GO:0004129]	mitochondrial inner membrane [GO:0005743]; mitochondrion [GO:0005739]; membrane [GO:0016020]; mitochondrial membrane [GO:0031966]; respiratory chain complex IV [GO:0045277]; respiratory chain complex [GO:0098803]
TBC1 domain family member 4;Isoform of O60343, Isoform 2 of TBC1 domain family member 4;Isoform of O60343, Isoform 3 of TBC1 domain family member 4	O60343;O60343-2;O60343-3	TBC1D4;TBC1D4;TBC1D4	O60343: 19.337442218798152%; O60343-2: 20.323886639676115%; O60343-3: 19.45736434108527%	2.77149	0.0451443	Untreated senescent VSMCs / Untreated proliferating VSMCs	0.0248698	24	1	3.83862	vesicle-mediated transport [GO:0016192]; negative regulation of vesicle fusion [GO:0031339]; cellular response to insulin stimulus [GO:0032869]	GTPase activator activity [GO:0005096]; protein binding [GO:0005515]	cytoplasm [GO:0005737]; cytosol [GO:0005829]; vesicle [GO:0031982]; Golgi apparatus [GO:0005794]
Succinate dehydrogenase [ubiquinone] iron-sulfur subunit, mitochondrial	P21912	SDHB	P21912: 32.857142857142854%	2.77092	0.0206673	Untreated senescent VSMCs / Untreated proliferating VSMCs	0.00504857	24	1	4.12774	tricarboxylic acid cycle [GO:0006099]; succinate metabolic process [GO:0006105]; mitochondrial electron transport, succinate to ubiquinone [GO:0006121]; aerobic respiration [GO:0009060]; respiratory electron transport chain [GO:0022904]; proton motive force-driven mitochondrial ATP synthesis [GO:0042776]	protein binding [GO:0005515]; succinate dehydrogenase (quinone) activity [GO:0008177]; electron transfer activity [GO:0009055]; oxidoreductase activity [GO:0016491]; metal ion binding [GO:0046872]; ubiquinone binding [GO:0048039]; iron-sulfur cluster binding [GO:0051536]; 2 iron, 2 sulfur cluster binding [GO:0051537]; 3 iron, 4 sulfur cluster binding [GO:0051538]; 4 iron, 4 sulfur cluster binding…	nucleoplasm [GO:0005654]; mitochondrion [GO:0005739]; mitochondrial inner membrane [GO:0005743]; mitochondrial matrix [GO:0005759]; plasma membrane [GO:0005886]; membrane [GO:0016020]; respiratory chain complex II (succinate dehydrogenase) [GO:0045273]; mitochondrial membrane [GO:0031966]
UMP-CMP kinase	P30085	CMPK1	P30085: 68.36734693877551%	2.76939	0.0148269	Untreated senescent VSMCs / Untreated proliferating VSMCs	0.00145969	24	1	4.34506	nucleobase-containing compound metabolic process [GO:0006139]; 'de novo' pyrimidine nucleobase biosynthetic process [GO:0006207]; pyrimidine nucleotide biosynthetic process [GO:0006221]; UMP biosynthetic process [GO:0006222]; UDP biosynthetic process [GO:0006225]; pyrimidine ribonucleotide biosynthetic process [GO:0009220]; nucleobase-containing small molecule interconversion [GO:0015949]; nucleo…	nucleotide binding [GO:0000166]; nucleoside diphosphate kinase activity [GO:0004550]; uridine kinase activity [GO:0004849]; protein binding [GO:0005515]; ATP binding [GO:0005524]; kinase activity [GO:0016301]; transferase activity [GO:0016740]; phosphotransferase activity, phosphate group as acceptor [GO:0016776]; nucleobase-containing compound kinase activity [GO:0019205]; UMP kinase activity [G…	nucleus [GO:0005634]; nucleoplasm [GO:0005654]; nucleolus [GO:0005730]; cytoplasm [GO:0005737]; cytosol [GO:0005829]; extracellular exosome [GO:0070062]
Acyl-protein thioesterase 2	O95372	LYPLA2	O95372: 36.79653679653679%	2.76927	0.0138152	Untreated senescent VSMCs / Untreated proliferating VSMCs	0.00110412	24	1	4.49793	lipid metabolic process [GO:0006629]; fatty acid metabolic process [GO:0006631]; axon guidance [GO:0007411]; acylglycerol catabolic process [GO:0046464]; macromolecule depalmitoylation [GO:0098734]; prostaglandin catabolic process [GO:1905344]	phosphatidylcholine lysophospholipase activity [GO:0004622]; protein binding [GO:0005515]; palmitoyl-(protein) hydrolase activity [GO:0008474]; hydrolase activity [GO:0016787]; cadherin binding [GO:0045296]	cytosol [GO:0005829]; nucleoplasm [GO:0005654]; cytoplasm [GO:0005737]; Golgi stack [GO:0005795]; extracellular exosome [GO:0070062]
Glutathione S-transferase Mu 3	P21266	GSTM3	P21266: 79.11111111111111%	2.76771	0.0264615	Untreated senescent VSMCs / Untreated proliferating VSMCs	0.0104373	24	1	4.03163	glutathione metabolic process [GO:0006749]; establishment of blood-nerve barrier [GO:0008065]; nitrobenzene metabolic process [GO:0018916]; xenobiotic catabolic process [GO:0042178]; response to estrogen [GO:0043627]; cellular detoxification of nitrogen compound [GO:0070458]	glutathione transferase activity [GO:0004364]; protein binding [GO:0005515]; transferase activity [GO:0016740]; enzyme binding [GO:0019899]; identical protein binding [GO:0042802]; protein homodimerization activity [GO:0042803]; glutathione binding [GO:0043295]	nucleus [GO:0005634]; cytoplasm [GO:0005737]; cytosol [GO:0005829]; sperm fibrous sheath [GO:0035686]; extracellular exosome [GO:0070062]
Keratin, type I cytoskeletal 18	P05783	KRT18	P05783: 66.04651162790698%	2.76585	0.0229201	Untreated senescent VSMCs / Untreated proliferating VSMCs	0.00725423	24	1	4.35238	tumor necrosis factor-mediated signaling pathway [GO:0033209]; extrinsic apoptotic signaling pathway [GO:0097191]; hepatocyte apoptotic process [GO:0097284]; anatomical structure morphogenesis [GO:0009653]; Golgi to plasma membrane protein transport [GO:0043001]; negative regulation of apoptotic process [GO:0043066]; intermediate filament cytoskeleton organization [GO:0045104]; cell-cell adhesion…	RNA binding [GO:0003723]; structural molecule activity [GO:0005198]; protein binding [GO:0005515]; scaffold protein binding [GO:0097110]; cadherin binding involved in cell-cell adhesion [GO:0098641]	nucleus [GO:0005634]; nucleolus [GO:0005730]; cytoplasm [GO:0005737]; microtubule organizing center [GO:0005815]; cytosol [GO:0005829]; intermediate filament [GO:0005882]; adherens junction [GO:0005912]; nuclear matrix [GO:0016363]; centriolar satellite [GO:0034451]; keratin filament [GO:0045095]; perinuclear region of cytoplasm [GO:0048471]; extracellular exosome [GO:0070062]; cell periphery [GO…
Palmitoyl-protein thioesterase ABHD10, mitochondrial	Q9NUJ1	ABHD10	Q9NUJ1: 25.163398692810457%	2.76326	0.0317589	Untreated senescent VSMCs / Untreated proliferating VSMCs	0.0148377	22	0.916667	4.00002	protein depalmitoylation [GO:0002084]; xenobiotic metabolic process [GO:0006805]	hydrolase activity, hydrolyzing O-glycosyl compounds [GO:0004553]; protein binding [GO:0005515]; palmitoyl-(protein) hydrolase activity [GO:0008474]; hydrolase activity [GO:0016787]; mycophenolic acid acyl-glucuronide esterase activity [GO:0102390]	mitochondrion [GO:0005739]; mitochondrial matrix [GO:0005759]; cytosol [GO:0005829]
Tubulin beta-2A chain	Q13885	TUBB2A	Q13885: 9.213483146067416%	2.76294	0.0203043	Untreated senescent VSMCs / Untreated proliferating VSMCs	0.00478084	24	1	4.54465	microtubule-based process [GO:0007017]; cerebral cortex development [GO:0021987]; microtubule cytoskeleton organization [GO:0000226]; mitotic cell cycle [GO:0000278]; neuron migration [GO:0001764]	nucleotide binding [GO:0000166]; GTPase activity [GO:0003924]; structural constituent of cytoskeleton [GO:0005200]; protein binding [GO:0005515]; GTP binding [GO:0005525]; metal ion binding [GO:0046872]	nucleus [GO:0005634]; cytoplasm [GO:0005737]; cytoskeleton [GO:0005856]; microtubule [GO:0005874]; microtubule cytoskeleton [GO:0015630]; intercellular bridge [GO:0045171]; extracellular exosome [GO:0070062]; mitotic spindle [GO:0072686]; extracellular vesicle [GO:1903561]
Phosphomannomutase 2	O15305	PMM2	O15305: 53.2520325203252%	2.76099	0.0100516	Untreated senescent VSMCs / Untreated proliferating VSMCs	0.000139146	24	1	4.33328	protein glycosylation [GO:0006486]; GDP-mannose biosynthetic process [GO:0009298]; GDP-mannose biosynthetic process from mannose [GO:0061728]; GDP-D-mannose biosynthetic process from fructose-6-phosphate [GO:0061729]; protein N-linked glycosylation [GO:0006487]; mannose metabolic process [GO:0006013]	phosphomannomutase activity [GO:0004615]; protein binding [GO:0005515]; isomerase activity [GO:0016853]; metal ion binding [GO:0046872]	cytosol [GO:0005829]; nucleoplasm [GO:0005654]; cytoplasm [GO:0005737]; cilium [GO:0005929]; microtubule cytoskeleton [GO:0015630]; neuronal cell body [GO:0043025]
Leucine zipper transcription factor-like protein 1;Isoform of Q9NQ48, Isoform 2 of Leucine zipper transcription factor-like protein 1	Q9NQ48;Q9NQ48-2	LZTFL1;LZTFL1	Q9NQ48: 44.481605351170565%; Q9NQ48-2: 47.16312056737589%	2.75863	0.0264169	Untreated senescent VSMCs / Untreated proliferating VSMCs	0.0103927	24	1	3.94674	spermatogenesis [GO:0007283]; flagellated sperm motility [GO:0030317]; negative regulation of protein localization to cilium [GO:1903565]; negative regulation of protein localization to ciliary membrane [GO:1903568]	protein binding [GO:0005515]; identical protein binding [GO:0042802]; protein-containing complex binding [GO:0044877]	manchette [GO:0002177]; cytoplasm [GO:0005737]; cytosol [GO:0005829]; cilium [GO:0005929]
Protein NOXP20	Q8IWE2	FAM114A1	Q8IWE2: 36.41207815275311%	2.75456	0.0233696	Untreated senescent VSMCs / Untreated proliferating VSMCs	0.00780536	24	1	4.10867	heart valve morphogenesis [GO:0003179]; inflammatory response [GO:0006954]; gene expression [GO:0010467]; fibroblast migration [GO:0010761]; angiotensin-activated signaling pathway [GO:0038166]; fibroblast proliferation [GO:0048144]; tissue remodeling [GO:0048771]; fibroblast activation [GO:0072537]; connective tissue replacement [GO:0097709]	protein binding [GO:0005515]	nucleoplasm [GO:0005654]; cytoplasm [GO:0005737]; Golgi apparatus [GO:0005794]; cytosol [GO:0005829]
Neutral cholesterol ester hydrolase 1;Isoform of Q6PIU2, Isoform 2 of Neutral cholesterol ester hydrolase 1	Q6PIU2;Q6PIU2-2	NCEH1;NCEH1	Q6PIU2: 27.205882352941174%; Q6PIU2-2: 26.682692307692307%	2.75435	0.0280794	Untreated senescent VSMCs / Untreated proliferating VSMCs	0.0118924	24	1	4.17528	xenobiotic metabolic process [GO:0006805]; lipid metabolic process [GO:0006629]; lipid catabolic process [GO:0016042]; low-density lipoprotein particle clearance [GO:0034383]; ether lipid metabolic process [GO:0046485]	catalytic activity [GO:0003824]; sterol ester esterase activity [GO:0004771]; hydrolase activity [GO:0016787]; serine hydrolase activity [GO:0017171]; phosphate ion binding [GO:0042301]; acetylalkylglycerol acetylhydrolase activity [GO:0047378]; carboxylic ester hydrolase activity [GO:0052689]	endoplasmic reticulum [GO:0005783]; endoplasmic reticulum membrane [GO:0005789]; plasma membrane [GO:0005886]; membrane [GO:0016020]
Protein FAM98A	Q8NCA5	FAM98A	Q8NCA5: 31.66023166023166%	2.75149	0.027515	Untreated senescent VSMCs / Untreated proliferating VSMCs	0.011367	24	1	4.28986	tRNA splicing, via endonucleolytic cleavage and ligation [GO:0006388]; protein methylation [GO:0006479]; positive regulation of cell population proliferation [GO:0008284]; positive regulation of gene expression [GO:0010628]; lysosome localization [GO:0032418]; positive regulation of ruffle assembly [GO:1900029]	RNA binding [GO:0003723]; protein binding [GO:0005515]; protein methyltransferase activity [GO:0008276]	nucleus [GO:0005634]; cytoplasm [GO:0005737]; tRNA-splicing ligase complex [GO:0072669]
Isoform of P84157, Isoform 2 of Matrix-remodeling-associated protein 7	P84157-2	MXRA7	P84157-2: 40.588235294117645%	2.75081	0.0105387	Untreated senescent VSMCs / Untreated proliferating VSMCs	0.000260105	24	1	4.06506	megakaryocyte differentiation [GO:0030219]		endoplasmic reticulum [GO:0005783]; membrane [GO:0016020]
Prostacyclin synthase	Q16647	PTGIS	Q16647: 38.2%	2.75051	0.0116347	Untreated senescent VSMCs / Untreated proliferating VSMCs	0.000336933	24	1	3.91363	embryo implantation [GO:0007566]; decidualization [GO:0046697]; prostaglandin biosynthetic process [GO:0001516]; lipid metabolic process [GO:0006629]; fatty acid metabolic process [GO:0006631]; fatty acid biosynthetic process [GO:0006633]; icosanoid metabolic process [GO:0006690]; prostaglandin metabolic process [GO:0006693]; NAD+ biosynthetic process via the salvage pathway [GO:0034355]; positiv…	monooxygenase activity [GO:0004497]; iron ion binding [GO:0005506]; protein binding [GO:0005515]; prostaglandin-I synthase activity [GO:0008116]; oxidoreductase activity, acting on paired donors, with incorporation or reduction of molecular oxygen [GO:0016705]; lyase activity [GO:0016829]; isomerase activity [GO:0016853]; heme binding [GO:0020037]; metal ion binding [GO:0046872]; hydroperoxy icos…	nucleus [GO:0005634]; cytoplasm [GO:0005737]; endoplasmic reticulum [GO:0005783]; endoplasmic reticulum membrane [GO:0005789]; caveola [GO:0005901]; membrane [GO:0016020]
Elongation factor 1-delta;Isoform of P29692, Isoform 2 of Elongation factor 1-delta	P29692;P29692-2	EEF1D;EEF1D	P29692: 81.13879003558719%; P29692-2: 35.239567233384854%	2.74844	0.0265517	Untreated senescent VSMCs / Untreated proliferating VSMCs	0.0105415	24	1	4.61543	cytoplasmic translational elongation [GO:0002182]; translation [GO:0006412]; translational elongation [GO:0006414]; cellular response to heat [GO:0034605]; positive regulation of transcription by RNA polymerase II [GO:0045944]; cellular response to ionizing radiation [GO:0071479]	RNA polymerase II cis-regulatory region sequence-specific DNA binding [GO:0000978]; DNA binding [GO:0003677]; translation elongation factor activity [GO:0003746]; protein binding [GO:0005515]; translation factor activity, RNA binding [GO:0008135]; heat shock protein binding [GO:0031072]; cadherin binding [GO:0045296]; DNA-binding transcription factor binding [GO:0140297]; guanyl-nucleotide exchan…	nucleus [GO:0005634]; endoplasmic reticulum [GO:0005783]; fibrillar center [GO:0001650]; nucleoplasm [GO:0005654]; cytoplasm [GO:0005737]; cytosol [GO:0005829]; eukaryotic translation elongation factor 1 complex [GO:0005853]
Interferon-inducible double-stranded RNA-dependent protein kinase activator A;Isoform of O75569, Isoform 2 of Interferon-inducible double-stranded RNA-dependent protein kinase activator A;Isoform of O75569, Isoform 3 of Interferon-inducible double-stranded RNA-dependent protein kinase activator A	O75569;O75569-2;O75569-3	PRKRA;PRKRA;PRKRA	O75569: 26.517571884984026%; O75569-2: 27.483443708609272%; O75569-3: 28.819444444444443%	2.74661	0.0214956	Untreated senescent VSMCs / Untreated proliferating VSMCs	0.00606487	24	1	3.92096	cellular response to oxidative stress [GO:0034599]; outer ear morphogenesis [GO:0042473]; middle ear morphogenesis [GO:0042474]; ear development [GO:0043583]; skeletal system morphogenesis [GO:0048705]; positive regulation of intrinsic apoptotic signaling pathway [GO:2001244]; immune response [GO:0006955]; negative regulation of cell population proliferation [GO:0008285]; response to virus [GO:00…	RNA binding [GO:0003723]; double-stranded RNA binding [GO:0003725]; protein binding [GO:0005515]; enzyme activator activity [GO:0008047]; enzyme binding [GO:0019899]; protein kinase activator activity [GO:0030295]; identical protein binding [GO:0042802]; protein homodimerization activity [GO:0042803]; pre-miRNA binding [GO:0070883]; siRNA binding [GO:0035197]	cytoplasm [GO:0005737]; nucleoplasm [GO:0005654]; cytosol [GO:0005829]; membrane [GO:0016020]; perinuclear region of cytoplasm [GO:0048471]; RISC-loading complex [GO:0070578]; nucleus [GO:0005634]; RISC complex [GO:0016442]
Phosphomannomutase 1	Q92871	PMM1	Q92871: 38.93129770992366%	2.74631	0.0214122	Untreated senescent VSMCs / Untreated proliferating VSMCs	0.0059734	24	1	3.96513	cellular response to leukemia inhibitory factor [GO:1990830]; mannose metabolic process [GO:0006013]; GDP-mannose biosynthetic process [GO:0009298]; nucleoside phosphate biosynthetic process [GO:1901293]; protein N-linked glycosylation [GO:0006487]	phosphomannomutase activity [GO:0004615]; protein binding [GO:0005515]; isomerase activity [GO:0016853]; metal ion binding [GO:0046872]	cytoplasm [GO:0005737]; cytosol [GO:0005829]; neuronal cell body [GO:0043025]
Titin;Isoform of Q8WZ42, Isoform 11 of Titin;Isoform of Q8WZ42, Isoform 12 of Titin;Isoform of Q8WZ42, Isoform 13 of Titin;Isoform of Q8WZ42, Isoform 2 of Titin;Isoform of Q8WZ42, Isoform 4 of Titin;Isoform of Q8WZ42, Isoform 7 of Titin;Isoform of Q8WZ42, Isoform 8 of Titin	Q8WZ42;Q8WZ42-11;Q8WZ42-12;Q8WZ42-13;Q8WZ42-2;Q8WZ42-4;Q8WZ42-7;Q8WZ42-8	TTN;TTN;TTN;TTN;TTN;TTN;TTN;TTN	Q8WZ42: 0.16593886462882096%; Q8WZ42-11: 0.1705412440534961%; Q8WZ42-12: 0.15837292656497456%; Q8WZ42-13: 0.1652940494142211%; Q8WZ42-2: 0.16638449413275733%; Q8WZ42-4: 0.17042906264015548%; Q8WZ42-7: 0.16956715751896473%; Q8WZ42-8: 0.1653372008701958%	2.74518	0.116591	Untreated senescent VSMCs / Untreated proliferating VSMCs	0.0860178	23	0.958333	4.36827	detection of muscle stretch [GO:0035995]; skeletal muscle contraction [GO:0003009]; cardiac muscle hypertrophy [GO:0003300]; muscle contraction [GO:0006936]; striated muscle contraction [GO:0006941]; mitotic chromosome condensation [GO:0007076]; positive regulation of gene expression [GO:0010628]; protein kinase A signaling [GO:0010737]; muscle filament sliding [GO:0030049]; skeletal muscle thin …	nucleotide binding [GO:0000166]; protease binding [GO:0002020]; protein kinase activity [GO:0004672]; protein serine/threonine kinase activity [GO:0004674]; protein tyrosine kinase activity [GO:0004713]; structural molecule activity [GO:0005198]; calcium ion binding [GO:0005509]; protein binding [GO:0005515]; calmodulin binding [GO:0005516]; ATP binding [GO:0005524]; cytoskeletal protein binding …	condensed nuclear chromosome [GO:0000794]; extracellular region [GO:0005576]; nucleus [GO:0005634]; cytoplasm [GO:0005737]; cytosol [GO:0005829]; striated muscle thin filament [GO:0005865]; actin cytoskeleton [GO:0015629]; Z disc [GO:0030018]; M band [GO:0031430]; I band [GO:0031674]; extracellular exosome [GO:0070062]; protein-containing complex [GO:0032991]; titin-telethonin complex [GO:1990733]
Tubulin--tyrosine ligase-like protein 12	Q14166	TTLL12	Q14166: 40.993788819875775%	2.74487	0.0340865	Untreated senescent VSMCs / Untreated proliferating VSMCs	0.0165371	24	1	4.0288	immune system process [GO:0002376]; chromatin organization [GO:0006325]; regulation of mitotic cell cycle [GO:0007346]; innate immune response [GO:0045087]; negative regulation of type I interferon-mediated signaling pathway [GO:0060339]	tubulin-tyrosine ligase activity [GO:0004835]; histone H4K20 trimethyltransferase activity [GO:0140943]; nucleotide binding [GO:0000166]; protein binding [GO:0005515]; ATP binding [GO:0005524]; histone H4K20me2 reader activity [GO:0140005]	nucleus [GO:0005634]; cytoplasm [GO:0005737]; centrosome [GO:0005813]; spindle [GO:0005819]; cytosol [GO:0005829]; cytoskeleton [GO:0005856]; plasma membrane [GO:0005886]; midbody [GO:0030496]
NHP2-like protein 1	P55769	SNU13	P55769: 46.09375%	2.74365	0.0340948	Untreated senescent VSMCs / Untreated proliferating VSMCs	0.0165553	24	1	4.38353	single fertilization [GO:0007338]; mRNA splicing, via spliceosome [GO:0000398]; box C/D snoRNP assembly [GO:0000492]; mRNA processing [GO:0006397]; RNA splicing [GO:0008380]; ribosome biogenesis [GO:0042254]; ribosomal small subunit biogenesis [GO:0042274]; maturation of SSU-rRNA [GO:0030490]	snoRNA binding [GO:0030515]; RNA binding [GO:0003723]; protein binding [GO:0005515]; U4 snRNA binding [GO:0030621]; U4atac snRNA binding [GO:0030622]; U3 snoRNA binding [GO:0034511]; box C/D sno(s)RNA binding [GO:0034512]; ATPase binding [GO:0051117]	dense fibrillar component [GO:0001651]; nucleus [GO:0005634]; nucleoplasm [GO:0005654]; nucleolus [GO:0005730]; spliceosomal complex [GO:0005681]; U4atac snRNP [GO:0005690]; box C/D methylation guide snoRNP complex [GO:0031428]; small-subunit processome [GO:0032040]; protein-containing complex [GO:0032991]; U4/U6 x U5 tri-snRNP complex [GO:0046540]; U2-type precatalytic spliceosome [GO:0071005]; …
Isoform of P25325, Isoform 2 of 3-mercaptopyruvate sulfurtransferase	P25325-2	MPST	P25325-2: 58.67507886435332%	2.74351	0.0100516	Untreated senescent VSMCs / Untreated proliferating VSMCs	9.72783e-05	24	1	4.02011	sulfur amino acid catabolic process [GO:0000098]; kidney development [GO:0001822]; liver development [GO:0001889]; cyanate catabolic process [GO:0009440]; response to toxic substance [GO:0009636]; transsulfuration [GO:0019346]; spinal cord development [GO:0021510]; hydrogen sulfide biosynthetic process [GO:0070814]	thiosulfate-cyanide sulfurtransferase activity [GO:0004792]; protein binding [GO:0005515]; transferase activity [GO:0016740]; sulfurtransferase activity [GO:0016783]; 3-mercaptopyruvate sulfurtransferase activity [GO:0016784]; identical protein binding [GO:0042802]	cytoplasm [GO:0005737]; mitochondrion [GO:0005739]; mitochondrial matrix [GO:0005759]; neuron projection [GO:0043005]; synapse [GO:0045202]; extracellular exosome [GO:0070062]
GTP-binding protein Rheb	Q15382	RHEB	Q15382: 41.84782608695652%	2.7422	0.022082	Untreated senescent VSMCs / Untreated proliferating VSMCs	0.006548	24	1	4.01551	oligodendrocyte differentiation [GO:0048709]; autophagosome assembly [GO:0000045]; cytoplasmic translation [GO:0002181]; response to virus [GO:0009615]; negative regulation of autophagy [GO:0010507]; cellular response to nutrient levels [GO:0031669]; TORC1 signaling [GO:0038202]; negative regulation of translational initiation [GO:0045947]; positive regulation of translational initiation [GO:0045…	nucleotide binding [GO:0000166]; magnesium ion binding [GO:0000287]; GTPase activity [GO:0003924]; protein binding [GO:0005515]; GTP binding [GO:0005525]; hydrolase activity [GO:0016787]; GDP binding [GO:0019003]; protein kinase binding [GO:0019901]; protein kinase activator activity [GO:0030295]; protein serine/threonine kinase activator activity [GO:0043539]; metal ion binding [GO:0046872]	Golgi membrane [GO:0000139]; lysosomal membrane [GO:0005765]; endomembrane system [GO:0012505]; postsynaptic density [GO:0014069]; synapse [GO:0045202]; cytoplasm [GO:0005737]; lysosome [GO:0005764]; endoplasmic reticulum [GO:0005783]; endoplasmic reticulum membrane [GO:0005789]; Golgi apparatus [GO:0005794]; cytosol [GO:0005829]; membrane [GO:0016020]; extracellular exosome [GO:0070062]; spliceo…
Protein farnesyltransferase subunit beta	P49356	FNTB	P49356: 18.53546910755149%	2.74218	0.05278	Untreated senescent VSMCs / Untreated proliferating VSMCs	0.030986	24	1	4.03666	lipid metabolic process [GO:0006629]; positive regulation of cell population proliferation [GO:0008284]; protein farnesylation [GO:0018343]; positive regulation of cell cycle [GO:0045787]; regulation of microtubule-based movement [GO:0060632]	protein farnesyltransferase activity [GO:0004660]; peptide binding [GO:0042277]; catalytic activity [GO:0003824]; prenyltransferase activity [GO:0004659]; protein binding [GO:0005515]; zinc ion binding [GO:0008270]; protein prenyltransferase activity [GO:0008318]; acetyltransferase activator activity [GO:0010698]; transferase activity [GO:0016740]; enzyme binding [GO:0019899]; metal ion binding […	cytosol [GO:0005829]; microtubule associated complex [GO:0005875]; protein farnesyltransferase complex [GO:0005965]
Phosphoribosyl pyrophosphate synthase-associated protein 2	O60256	PRPSAP2	O60256: 49.59349593495935%	2.74197	0.0234674	Untreated senescent VSMCs / Untreated proliferating VSMCs	0.00786698	24	1	3.97109	bone development [GO:0060348]; nucleobase-containing compound metabolic process [GO:0006139]; nucleotide biosynthetic process [GO:0009165]; 5-phosphoribose 1-diphosphate biosynthetic process [GO:0006015]; purine nucleotide biosynthetic process [GO:0006164]	magnesium ion binding [GO:0000287]; enzyme inhibitor activity [GO:0004857]; protein binding [GO:0005515]; identical protein binding [GO:0042802]; enzyme regulator activity [GO:0030234]	cytoplasm [GO:0005737]
CD2-associated protein	Q9Y5K6	CD2AP	Q9Y5K6: 46.79186228482003%	2.74125	0.0231545	Untreated senescent VSMCs / Untreated proliferating VSMCs	0.00754478	24	1	3.95841	transforming growth factor beta1 production [GO:0032905]; immunological synapse formation [GO:0001771]; kidney development [GO:0001822]; liver development [GO:0001889]; endothelium development [GO:0003158]; lipid metabolic process [GO:0006629]; apoptotic process [GO:0006915]; inflammatory response [GO:0006954]; response to oxidative stress [GO:0006979]; cell population proliferation [GO:0008283];…	actin binding [GO:0003779]; structural constituent of cytoskeleton [GO:0005200]; protein binding [GO:0005515]; SH3 domain binding [GO:0017124]; clathrin binding [GO:0030276]; phosphatidylinositol 3-kinase regulatory subunit binding [GO:0036312]; identical protein binding [GO:0042802]; cadherin binding [GO:0045296]; actin filament binding [GO:0051015]	podosome [GO:0002102]; nuclear envelope lumen [GO:0005641]; late endosome [GO:0005770]; actin filament [GO:0005884]; growth cone [GO:0030426]; neuromuscular junction [GO:0031594]; trans-Golgi network membrane [GO:0032588]; slit diaphragm [GO:0036057]; neuron projection [GO:0043005]; cell periphery [GO:0071944]; fibrillar center [GO:0001650]; ruffle [GO:0001726]; cytoplasm [GO:0005737]; cytoskelet…
10 kDa heat shock protein, mitochondrial	P61604	HSPE1	P61604: 67.64705882352942%	2.74017	0.0200024	Untreated senescent VSMCs / Untreated proliferating VSMCs	0.00446513	24	1	4.7121	osteoblast differentiation [GO:0001649]; protein folding [GO:0006457]; response to unfolded protein [GO:0006986]; intrinsic apoptotic signaling pathway [GO:0097193]	RNA binding [GO:0003723]; protein binding [GO:0005515]; ATP binding [GO:0005524]; protein folding chaperone [GO:0044183]; unfolded protein binding [GO:0051082]; protein-folding chaperone binding [GO:0051087]; metal ion binding [GO:0046872]	mitochondrion [GO:0005739]; mitochondrial matrix [GO:0005759]; membrane [GO:0016020]; extracellular exosome [GO:0070062]
COMM domain-containing protein 8	Q9NX08	COMMD8	Q9NX08: 25.683060109289617%	2.73971	0.0548205	Untreated senescent VSMCs / Untreated proliferating VSMCs	0.0325871	24	1	3.94817	signal transduction [GO:0007165]	protein binding [GO:0005515]; NF-kappaB binding [GO:0051059]	nucleus [GO:0005634]; nucleoplasm [GO:0005654]; cytoplasm [GO:0005737]; cytosol [GO:0005829]
Pre-B-cell leukemia transcription factor-interacting protein 1;Isoform of Q96AQ6, Isoform 2 of Pre-B-cell leukemia transcription factor-interacting protein 1	Q96AQ6;Q96AQ6-2	PBXIP1;PBXIP1	Q96AQ6: 31.73734610123119%; Q96AQ6-2: 33.04843304843305%	2.73849	0.0217136	Untreated senescent VSMCs / Untreated proliferating VSMCs	0.00625508	24	1	3.83019	production of molecular mediator involved in inflammatory response [GO:0002532]; cell adhesion [GO:0007155]; gene expression [GO:0010467]; cell migration [GO:0016477]; extracellular matrix disassembly [GO:0022617]; positive regulation of Wnt signaling pathway [GO:0030177]; positive regulation of DNA-templated transcription [GO:0045893]; articular cartilage development [GO:0061975]; gene expressio…	transcription coactivator activity [GO:0003713]; transcription corepressor activity [GO:0003714]; protein binding [GO:0005515]; DNA-binding transcription factor binding [GO:0140297]; transcription coregulator activity [GO:0003712]	chromatin [GO:0000785]; nucleus [GO:0005634]; nucleoplasm [GO:0005654]; cytoplasm [GO:0005737]; cytosol [GO:0005829]; cytoskeleton [GO:0005856]; microtubule [GO:0005874]; transcription regulator complex [GO:0005667]
Methionine-R-sulfoxide reductase B2, mitochondrial	Q9Y3D2	MSRB2	Q9Y3D2: 39.56043956043956%	2.7382	0.0624716	Untreated senescent VSMCs / Untreated proliferating VSMCs	0.038725	23	0.958333	3.9669	protein repair [GO:0030091]; response to oxidative stress [GO:0006979]; actin filament polymerization [GO:0030041]	actin binding [GO:0003779]; protein binding [GO:0005515]; zinc ion binding [GO:0008270]; oxidoreductase activity [GO:0016491]; oxidoreductase activity, acting on a sulfur group of donors, disulfide as acceptor [GO:0016671]; peptide-methionine (R)-S-oxide reductase activity [GO:0033743]; L-methionine-(R)-S-oxide reductase activity [GO:0033745]; metal ion binding [GO:0046872]	cytoplasm [GO:0005737]; mitochondrion [GO:0005739]; cytosol [GO:0005829]
Vacuolar protein sorting-associated protein 11 homolog	Q9H270	VPS11	Q9H270: 18.278427205100954%	2.73775	0.0100516	Untreated senescent VSMCs / Untreated proliferating VSMCs	9.96032e-05	24	1	3.85625	intracellular protein transport [GO:0006886]; autophagy [GO:0006914]; endosome to lysosome transport [GO:0008333]; protein transport [GO:0015031]; vesicle-mediated transport [GO:0016192]; protein ubiquitination [GO:0016567]; regulation of protein stability [GO:0031647]; negative regulation of intracellular estrogen receptor signaling pathway [GO:0033147]; endosomal vesicle fusion [GO:0034058]; re…	nucleotide binding [GO:0000166]; protein binding [GO:0005515]; zinc ion binding [GO:0008270]; protein domain specific binding [GO:0019904]; syntaxin binding [GO:0019905]; metal ion binding [GO:0046872]; ubiquitin protein ligase activity [GO:0061630]; protein-macromolecule adaptor activity [GO:0030674]	lysosome [GO:0005764]; early endosome [GO:0005769]; late endosome [GO:0005770]; lysosomal membrane [GO:0005765]; endosome [GO:0005768]; autophagosome [GO:0005776]; endosome membrane [GO:0010008]; membrane [GO:0016020]; clathrin-coated vesicle [GO:0030136]; endocytic vesicle [GO:0030139]; cytoplasmic vesicle [GO:0031410]; late endosome membrane [GO:0031902]; HOPS complex [GO:0030897]; CORVET compl…
Synaptic vesicle membrane protein VAT-1 homolog	Q99536	VAT1	Q99536: 67.68447837150127%	2.73367	0.0184939	Untreated senescent VSMCs / Untreated proliferating VSMCs	0.00346767	24	1	4.5016	negative regulation of mitochondrial fusion [GO:0010637]	protein binding [GO:0005515]; zinc ion binding [GO:0008270]; oxidoreductase activity [GO:0016491]	extracellular region [GO:0005576]; cytoplasm [GO:0005737]; mitochondrion [GO:0005739]; mitochondrial outer membrane [GO:0005741]; membrane [GO:0016020]; azurophil granule lumen [GO:0035578]; extracellular exosome [GO:0070062]
Four and a half LIM domains protein 2	Q14192	FHL2	Q14192: 72.40143369175627%	2.73234	0.0180172	Untreated senescent VSMCs / Untreated proliferating VSMCs	0.00305233	24	1	4.38929	regulation of transcription by RNA polymerase II [GO:0006357]; negative regulation of transcription by RNA polymerase II [GO:0000122]; osteoblast differentiation [GO:0001649]; response to hormone [GO:0009725]; negative regulation of apoptotic process [GO:0043066]; atrial cardiac muscle cell development [GO:0055014]; ventricular cardiac muscle cell development [GO:0055015]; heart trabecula formati…	transcription corepressor activity [GO:0003714]; protein binding [GO:0005515]; transcription factor binding [GO:0008134]; zinc ion binding [GO:0008270]; identical protein binding [GO:0042802]; bHLH transcription factor binding [GO:0043425]; metal ion binding [GO:0046872]	nucleus [GO:0005634]; nucleoplasm [GO:0005654]; cytoplasm [GO:0005737]; focal adhesion [GO:0005925]; Z disc [GO:0030018]
Interferon-induced, double-stranded RNA-activated protein kinase	P19525	EIF2AK2	P19525: 29.764065335753177%	2.73204	0.0263133	Untreated senescent VSMCs / Untreated proliferating VSMCs	0.0102714	24	1	4.16927	translation [GO:0006412]; translational initiation [GO:0006413]; endoplasmic reticulum unfolded protein response [GO:0030968]; negative regulation of apoptotic process [GO:0043066]; positive regulation of cytokine production [GO:0001819]; immune system process [GO:0002376]; protein phosphorylation [GO:0006468]; negative regulation of cell population proliferation [GO:0008285]; response to virus […	nucleotide binding [GO:0000166]; RNA binding [GO:0003723]; double-stranded RNA binding [GO:0003725]; protein kinase activity [GO:0004672]; protein serine/threonine kinase activity [GO:0004674]; eukaryotic translation initiation factor 2alpha kinase activity [GO:0004694]; protein tyrosine kinase activity [GO:0004713]; non-membrane spanning protein tyrosine kinase activity [GO:0004715]; protein bin…	cytoplasm [GO:0005737]; nucleus [GO:0005634]; nucleoplasm [GO:0005654]; cytosol [GO:0005829]; ribosome [GO:0005840]; membrane [GO:0016020]; perinuclear region of cytoplasm [GO:0048471]
RNA-splicing ligase RtcB homolog	Q9Y3I0	RTCB	Q9Y3I0: 48.71287128712871%	2.73199	0.0212248	Untreated senescent VSMCs / Untreated proliferating VSMCs	0.00586361	24	1	4.44775	in utero embryonic development [GO:0001701]; placenta development [GO:0001890]; tRNA splicing, via endonucleolytic cleavage and ligation [GO:0006388]; RNA processing [GO:0006396]; tRNA processing [GO:0008033]	nucleotide binding [GO:0000166]; RNA binding [GO:0003723]; protein binding [GO:0005515]; GTP binding [GO:0005525]; ligase activity [GO:0016874]; ligase activity, forming phosphoric ester bonds [GO:0016886]; vinculin binding [GO:0017166]; metal ion binding [GO:0046872]; RNA ligase (GTP) activity [GO:0170057]	nucleus [GO:0005634]; nuclear envelope [GO:0005635]; nucleoplasm [GO:0005654]; cytoplasm [GO:0005737]; endoplasmic reticulum membrane [GO:0005789]; cytosol [GO:0005829]; tRNA-splicing ligase complex [GO:0072669]
Mannosyl-oligosaccharide glucosidase;Isoform of Q13724, Isoform 2 of Mannosyl-oligosaccharide glucosidase	Q13724;Q13724-2	MOGS;MOGS	Q13724: 38.94862604540024%; Q13724-2: 44.59644322845418%	2.73168	0.0137847	Untreated senescent VSMCs / Untreated proliferating VSMCs	0.00109346	24	1	3.95776	carbohydrate metabolic process [GO:0005975]; protein folding [GO:0006457]; protein N-linked glycosylation [GO:0006487]; oligosaccharide metabolic process [GO:0009311]; viral protein processing [GO:0019082]	Glc3Man9GlcNAc2 oligosaccharide glucosidase activity [GO:0004573]; glucosidase activity [GO:0015926]; hydrolase activity [GO:0016787]; hydrolase activity, acting on glycosyl bonds [GO:0016798]	endoplasmic reticulum [GO:0005783]; endoplasmic reticulum membrane [GO:0005789]; membrane [GO:0016020]; extracellular exosome [GO:0070062]
Prenylated Rab acceptor protein 1	Q9UI14	RABAC1	Q9UI14: 15.675675675675677%	2.7287	0.214834	Untreated senescent VSMCs / Untreated proliferating VSMCs	0.175327	22	0.916667	4.00855		protein binding [GO:0005515]; identical protein binding [GO:0042802]; GTPase binding [GO:0051020]; proline-rich region binding [GO:0070064]	synapse [GO:0045202]; presynapse [GO:0098793]; glutamatergic synapse [GO:0098978]; cytoplasm [GO:0005737]; Golgi apparatus [GO:0005794]; plasma membrane [GO:0005886]; synaptic vesicle [GO:0008021]; membrane [GO:0016020]; cytoplasmic vesicle [GO:0031410]
Desmin	P17661	DES	P17661: 4.042553191489362%	2.72861	0.0200024	Untreated senescent VSMCs / Untreated proliferating VSMCs	0.00446845	22	0.916667	4.50913	muscle contraction [GO:0006936]; nuclear envelope organization [GO:0006998]; cytoskeleton organization [GO:0007010]; regulation of heart contraction [GO:0008016]; intermediate filament organization [GO:0045109]; skeletal muscle organ development [GO:0060538]	structural constituent of cytoskeleton [GO:0005200]; protein binding [GO:0005515]; cytoskeletal protein binding [GO:0008092]; identical protein binding [GO:0042802]	intermediate filament [GO:0005882]; nucleus [GO:0005634]; nuclear envelope [GO:0005635]; cytoplasm [GO:0005737]; cytosol [GO:0005829]; cytoskeleton [GO:0005856]; plasma membrane [GO:0005886]; cell-cell junction [GO:0005911]; fascia adherens [GO:0005916]; intercalated disc [GO:0014704]; membrane [GO:0016020]; Z disc [GO:0030018]; neuromuscular junction [GO:0031594]; sarcolemma [GO:0042383]; contra…
N-acetylgalactosamine kinase;Isoform of Q01415, Isoform 2 of N-acetylgalactosamine kinase	Q01415;Q01415-2	GALK2;GALK2	Q01415: 16.593886462882097%; Q01415-2: 17.002237136465325%	2.72851	0.0135955	Untreated senescent VSMCs / Untreated proliferating VSMCs	0.00102277	24	1	3.83056	carbohydrate metabolic process [GO:0005975]; galactose metabolic process [GO:0006012]; carbohydrate phosphorylation [GO:0046835]	nucleotide binding [GO:0000166]; galactokinase activity [GO:0004335]; ATP binding [GO:0005524]; kinase activity [GO:0016301]; transferase activity [GO:0016740]; phosphotransferase activity, alcohol group as acceptor [GO:0016773]; N-acetylgalactosamine kinase activity [GO:0033858]	cytoplasm [GO:0005737]; cytosol [GO:0005829]
AP-3 complex subunit sigma-1	Q92572	AP3S1	Q92572: 38.34196891191709%	2.72643	0.0182846	Untreated senescent VSMCs / Untreated proliferating VSMCs	0.00329805	24	1	3.90641	intracellular protein transport [GO:0006886]; Golgi to vacuole transport [GO:0006896]; anterograde axonal transport [GO:0008089]; insulin receptor signaling pathway [GO:0008286]; protein transport [GO:0015031]; synaptic vesicle coating [GO:0016183]; vesicle-mediated transport [GO:0016192]; clathrin-coated vesicle cargo loading, AP-3-mediated [GO:0035654]; synaptic vesicle recycling [GO:0036465]; …	protein binding [GO:0005515]	early endosome [GO:0005769]; Golgi apparatus [GO:0005794]; membrane [GO:0016020]; transport vesicle [GO:0030133]; cytoplasmic vesicle membrane [GO:0030659]; cytoplasmic vesicle [GO:0031410]; presynapse [GO:0098793]; axon cytoplasm [GO:1904115]; membrane coat [GO:0030117]; AP-type membrane coat adaptor complex [GO:0030119]; AP-3 adaptor complex [GO:0030123]; intracellular membrane-bounded organell…
AMP deaminase 3;Isoform of Q01432, Isoform 2 of AMP deaminase 3;Isoform of Q01432, Isoform 3 of AMP deaminase 3	Q01432;Q01432-4;Q01432-5	AMPD3;AMPD3;AMPD3	Q01432: 29.465449804432854%; Q01432-4: 29.12371134020619%; Q01432-5: 29.198966408268735%	2.72635	0.119889	Untreated senescent VSMCs / Untreated proliferating VSMCs	0.0887843	23	0.958333	3.92727	AMP catabolic process [GO:0006196]; nucleoside phosphate metabolic process [GO:0006753]; nucleotide metabolic process [GO:0009117]; purine ribonucleoside monophosphate biosynthetic process [GO:0009168]; IMP salvage [GO:0032264]; AMP metabolic process [GO:0046033]; IMP biosynthetic process [GO:0006188]	AMP deaminase activity [GO:0003876]; protein binding [GO:0005515]; hydrolase activity [GO:0016787]; deaminase activity [GO:0019239]; metal ion binding [GO:0046872]	extracellular region [GO:0005576]; cytosol [GO:0005829]; secretory granule lumen [GO:0034774]; ficolin-1-rich granule lumen [GO:1904813]
Monofunctional C1-tetrahydrofolate synthase, mitochondrial	Q6UB35	MTHFD1L	Q6UB35: 24.539877300613497%	2.72608	0.0178785	Untreated senescent VSMCs / Untreated proliferating VSMCs	0.0028435	24	1	3.86039	neural tube closure [GO:0001843]; one-carbon metabolic process [GO:0006730]; folic acid-containing compound metabolic process [GO:0006760]; 10-formyltetrahydrofolate biosynthetic process [GO:0009257]; formate metabolic process [GO:0015942]; formate biosynthetic process [GO:0015943]; tetrahydrofolate interconversion [GO:0035999]; carboxylic acid biosynthetic process [GO:0046394]; tetrahydrofolate …	nucleotide binding [GO:0000166]; formate-tetrahydrofolate ligase activity [GO:0004329]; methylenetetrahydrofolate dehydrogenase (NADP+) activity [GO:0004488]; ATP binding [GO:0005524]; ligase activity [GO:0016874]; protein homodimerization activity [GO:0042803]	mitochondrial matrix [GO:0005759]; mitochondrion [GO:0005739]; membrane [GO:0016020]; cytosol [GO:0005829]
LIM and SH3 domain protein 1	Q14847	LASP1	Q14847: 54.02298850574713%	2.72548	0.018763	Untreated senescent VSMCs / Untreated proliferating VSMCs	0.00367241	24	1	4.642	monoatomic ion transport [GO:0006811]; monoatomic ion transmembrane transport [GO:0034220]	actin binding [GO:0003779]; protein binding [GO:0005515]; monoatomic ion transmembrane transporter activity [GO:0015075]; cadherin binding [GO:0045296]; metal ion binding [GO:0046872]; actin filament binding [GO:0051015]	postsynapse [GO:0098794]; cytoplasm [GO:0005737]; cytoskeleton [GO:0005856]; focal adhesion [GO:0005925]; cell cortex [GO:0005938]; cortical actin cytoskeleton [GO:0030864]
Coiled-coil domain-containing protein 91;Isoform of Q7Z6B0, Isoform 2 of Coiled-coil domain-containing protein 91	Q7Z6B0;Q7Z6B0-2	CCDC91;CCDC91	Q7Z6B0: 23.582766439909296%; Q7Z6B0-2: 25.304136253041364%	2.7246	0.148896	Untreated senescent VSMCs / Untreated proliferating VSMCs	0.114617	23	0.958333	4.16651	protein transport [GO:0015031]; Golgi vesicle transport [GO:0048193]; Golgi to lysosome transport [GO:0090160]	protein binding [GO:0005515]; identical protein binding [GO:0042802]	nucleoplasm [GO:0005654]; Golgi apparatus [GO:0005794]; trans-Golgi network [GO:0005802]; cytosol [GO:0005829]; membrane [GO:0016020]
Cytochrome b5 reductase 4	Q7L1T6	CYB5R4	Q7L1T6: 6.71785028790787%	2.72444	0.212947	Untreated senescent VSMCs / Untreated proliferating VSMCs	0.17349	16	0.666667	3.70079	insulin secretion [GO:0030073]; glucose homeostasis [GO:0042593]; response to antibiotic [GO:0046677]; cell development [GO:0048468]; detection of oxygen [GO:0003032]; superoxide metabolic process [GO:0006801]; bicarbonate transport [GO:0015701]; reactive oxygen species metabolic process [GO:0072593]	NAD(P)H oxidase H2O2-forming activity [GO:0016174]; cytochrome-b5 reductase activity, acting on NAD(P)H [GO:0004128]; oxidoreductase activity [GO:0016491]; oxidoreductase activity, acting on NAD(P)H, heme protein as acceptor [GO:0016653]; heme binding [GO:0020037]; metal ion binding [GO:0046872]	endoplasmic reticulum [GO:0005783]; endoplasmic reticulum membrane [GO:0005789]; perinuclear region of cytoplasm [GO:0048471]; cytoplasm [GO:0005737]
Tropomodulin-3	Q9NYL9	TMOD3	Q9NYL9: 58.23863636363637%	2.72365	0.0211803	Untreated senescent VSMCs / Untreated proliferating VSMCs	0.0058067	24	1	4.24955	mitotic cell cycle phase transition [GO:0044772]; actin cytoskeleton organization [GO:0030036]; erythrocyte development [GO:0048821]; positive regulation of mitotic cell cycle phase transition [GO:1901992]; pointed-end actin filament capping [GO:0051694]; cell-cell adhesion [GO:0098609]; muscle contraction [GO:0006936]; actin filament organization [GO:0007015]; myofibril assembly [GO:0030239]	actin binding [GO:0003779]; protein binding [GO:0005515]; tropomyosin binding [GO:0005523]; cadherin binding involved in cell-cell adhesion [GO:0098641]	cytoplasm [GO:0005737]; cytoskeleton [GO:0005856]; striated muscle thin filament [GO:0005865]; adherens junction [GO:0005912]; myofibril [GO:0030016]
Kynurenine--oxoglutarate transaminase 3;Isoform of Q6YP21, Isoform 3 of Kynurenine--oxoglutarate transaminase 3	Q6YP21;Q6YP21-3	KYAT3;KYAT3	Q6YP21: 41.629955947136565%; Q6YP21-3: 45%	2.72357	0.0266455	Untreated senescent VSMCs / Untreated proliferating VSMCs	0.0106688	24	1	3.99218	2-oxoglutarate metabolic process [GO:0006103]; amino acid metabolic process [GO:0006520]; kynurenine metabolic process [GO:0070189]; L-kynurenine catabolic process [GO:0097053]	RNA binding [GO:0003723]; transaminase activity [GO:0008483]; kynurenine-oxoglutarate transaminase activity [GO:0016212]; transferase activity [GO:0016740]; lyase activity [GO:0016829]; pyridoxal phosphate binding [GO:0030170]; protein homodimerization activity [GO:0042803]; kynurenine-glyoxylate transaminase activity [GO:0047315]; cysteine-S-conjugate beta-lyase activity [GO:0047804]	mitochondrion [GO:0005739]; cytoplasm [GO:0005737]
Enoyl-CoA hydratase, mitochondrial	P30084	ECHS1	P30084: 46.206896551724135%	2.71951	0.0174029	Untreated senescent VSMCs / Untreated proliferating VSMCs	0.00250459	24	1	4.2117	lipid metabolic process [GO:0006629]; fatty acid metabolic process [GO:0006631]; fatty acid beta-oxidation [GO:0006635]; branched-chain amino acid catabolic process [GO:0009083]	catalytic activity [GO:0003824]; delta(3)-delta(2)-enoyl-CoA isomerase activity [GO:0004165]; enoyl-CoA hydratase activity [GO:0004300]; protein binding [GO:0005515]; lyase activity [GO:0016829]; isomerase activity [GO:0016853]; 3-hydroxyacyl-CoA dehydratase activity [GO:0018812]; 3-hydroxypropionyl-CoA dehydratase activity [GO:0043956]; crotonyl-CoA hydratase activity [GO:0120092]	mitochondrion [GO:0005739]; mitochondrial matrix [GO:0005759]
Protein JTB;Isoform of O76095, Isoform 2 of Protein JTB	O76095;O76095-2	JTB;JTB	O76095: 13.698630136986301%; O76095-2: 17.094017094017094%	2.718	0.0117608	Untreated senescent VSMCs / Untreated proliferating VSMCs	0.000390468	18	0.75	4.71753	apoptotic mitochondrial changes [GO:0008637]; mitotic cell cycle [GO:0000278]; mitotic cytokinesis [GO:0000281]; apoptotic process [GO:0006915]; regulation of cell population proliferation [GO:0042127]; positive regulation of protein kinase activity [GO:0045860]; cell division [GO:0051301]	protein kinase binding [GO:0019901]	centrosome [GO:0005813]; spindle [GO:0005819]; cytoplasm [GO:0005737]; mitochondrion [GO:0005739]; cytoskeleton [GO:0005856]; plasma membrane [GO:0005886]; membrane [GO:0016020]; midbody [GO:0030496]
Ubiquitin-like modifier-activating enzyme 1	P22314	UBA1	P22314: 58.50661625708885%	2.71656	0.0189022	Untreated senescent VSMCs / Untreated proliferating VSMCs	0.00379568	24	1	4.60227	DNA damage response [GO:0006974]; protein ubiquitination [GO:0016567]; ubiquitin-dependent protein catabolic process [GO:0006511]	nucleotide binding [GO:0000166]; RNA binding [GO:0003723]; ubiquitin activating enzyme activity [GO:0004839]; protein binding [GO:0005515]; ATP binding [GO:0005524]; ubiquitin-like modifier activating enzyme activity [GO:0008641]; ligase activity [GO:0016874]	heterochromatin [GO:0000792]; lysosomal membrane [GO:0005765]; endosome membrane [GO:0010008]; desmosome [GO:0030057]; rough endoplasmic reticulum membrane [GO:0030867]; nucleus [GO:0005634]; nucleoplasm [GO:0005654]; cytoplasm [GO:0005737]; mitochondrion [GO:0005739]; cytosol [GO:0005829]; extracellular exosome [GO:0070062]
Hsp90 co-chaperone Cdc37	Q16543	CDC37	Q16543: 44.70899470899471%	2.71649	0.0189718	Untreated senescent VSMCs / Untreated proliferating VSMCs	0.00384717	24	1	4.69654	regulation of type II interferon-mediated signaling pathway [GO:0060334]; regulation of type I interferon-mediated signaling pathway [GO:0060338]; regulation of cyclin-dependent protein serine/threonine kinase activity [GO:0000079]; protein targeting [GO:0006605]; post-transcriptional regulation of gene expression [GO:0010608]; positive regulation of type 2 mitophagy [GO:1905091]; protein folding…	protein kinase regulator activity [GO:0019887]; protein binding [GO:0005515]; kinase binding [GO:0019900]; protein kinase binding [GO:0019901]; heat shock protein binding [GO:0031072]; unfolded protein binding [GO:0051082]; Hsp90 protein binding [GO:0051879]; scaffold protein binding [GO:0097110]; protein-folding chaperone binding [GO:0051087]	cytoplasm [GO:0005737]; cytosol [GO:0005829]; extracellular exosome [GO:0070062]; protein folding chaperone complex [GO:0101031]; HSP90-CDC37 chaperone complex [GO:1990565]
Tyrosine-protein phosphatase non-receptor type 1	P18031	PTPN1	P18031: 50.57471264367817%	2.71555	0.01791	Untreated senescent VSMCs / Untreated proliferating VSMCs	0.0029541	24	1	4.2059	positive regulation of JNK cascade [GO:0046330]; insulin receptor signaling pathway [GO:0008286]; positive regulation of systemic arterial blood pressure [GO:0003084]; protein dephosphorylation [GO:0006470]; negative regulation of cell population proliferation [GO:0008285]; regulation of signal transduction [GO:0009966]; negative regulation of signal transduction [GO:0009968]; positive regulation…	RNA binding [GO:0003723]; phosphoprotein phosphatase activity [GO:0004721]; protein tyrosine phosphatase activity [GO:0004725]; insulin receptor binding [GO:0005158]; protein binding [GO:0005515]; zinc ion binding [GO:0008270]; hydrolase activity [GO:0016787]; phosphatase activity [GO:0016791]; enzyme binding [GO:0019899]; protein kinase binding [GO:0019901]; receptor tyrosine kinase binding [GO:…	plasma membrane [GO:0005886]; endosome lumen [GO:0031904]; postsynapse [GO:0098794]; glutamatergic synapse [GO:0098978]; cytoplasm [GO:0005737]; early endosome [GO:0005769]; endoplasmic reticulum [GO:0005783]; endoplasmic reticulum membrane [GO:0005789]; cytosol [GO:0005829]; membrane [GO:0016020]; sorting endosome [GO:0097443]; cytoplasmic side of endoplasmic reticulum membrane [GO:0098554]; mit…
Interferon-induced GTP-binding protein Mx1	P20591	MX1	P20591: 38.972809667673715%	2.71511	0.142623	Untreated senescent VSMCs / Untreated proliferating VSMCs	0.109165	20	0.833333	4.02683	immune system process [GO:0002376]; apoptotic process [GO:0006915]; defense response [GO:0006952]; signal transduction [GO:0007165]; response to virus [GO:0009615]; response to type I interferon [GO:0034340]; negative regulation of viral genome replication [GO:0045071]; innate immune response [GO:0045087]; defense response to virus [GO:0051607]; interleukin-27-mediated signaling pathway [GO:00701…	nucleotide binding [GO:0000166]; GTPase activity [GO:0003924]; protein binding [GO:0005515]; GTP binding [GO:0005525]; identical protein binding [GO:0042802]; microtubule binding [GO:0008017]	nucleus [GO:0005634]; nuclear envelope [GO:0005635]; cytoplasm [GO:0005737]; endoplasmic reticulum [GO:0005783]; endoplasmic reticulum membrane [GO:0005789]; cytosol [GO:0005829]; membrane [GO:0016020]; nuclear membrane [GO:0031965]; perinuclear region of cytoplasm [GO:0048471]; presynapse [GO:0098793]; microtubule [GO:0005874]; synapse [GO:0045202]; plasma membrane [GO:0005886]
Medium-chain acyl-CoA ligase ACSF2, mitochondrial;Isoform of Q96CM8, Isoform 2 of Medium-chain acyl-CoA ligase ACSF2, mitochondrial;Isoform of Q96CM8, Isoform 3 of Medium-chain acyl-CoA ligase ACSF2, mitochondrial	Q96CM8;Q96CM8-2;Q96CM8-3	ACSF2;ACSF2;ACSF2	Q96CM8: 9.91869918699187%; Q96CM8-2: 9.53125%; Q96CM8-3: 10.132890365448505%	2.71475	0.137007	Untreated senescent VSMCs / Untreated proliferating VSMCs	0.104008	17	0.708333	4.07195	long-chain fatty acid metabolic process [GO:0001676]; lipid metabolic process [GO:0006629]; fatty acid metabolic process [GO:0006631]; acyl-CoA metabolic process [GO:0006637]	nucleotide binding [GO:0000166]; catalytic activity [GO:0003824]; long-chain fatty acid-CoA ligase activity [GO:0004467]; protein binding [GO:0005515]; ATP binding [GO:0005524]; ligase activity [GO:0016874]; medium-chain fatty acid-CoA ligase activity [GO:0031956]	mitochondrion [GO:0005739]; mitochondrial matrix [GO:0005759]
Cullin-5	Q93034	CUL5	Q93034: 40.64102564102564%	2.71452	0.0180172	Untreated senescent VSMCs / Untreated proliferating VSMCs	0.0030625	24	1	3.91808	reelin-mediated signaling pathway [GO:0038026]; epithelial to mesenchymal transition [GO:0001837]; negative regulation of epithelial to mesenchymal transition [GO:0010719]; layer formation in cerebral cortex [GO:0021819]; endoplasmic reticulum unfolded protein response [GO:0030968]; SCF-dependent proteasomal ubiquitin-dependent protein catabolic process [GO:0031146]; erythropoietin-mediated signa…	ubiquitin-protein transferase activity [GO:0004842]; calcium channel activity [GO:0005262]; protein binding [GO:0005515]; ubiquitin protein ligase binding [GO:0031625]; signaling receptor activity [GO:0038023]; ubiquitin ligase complex scaffold activity [GO:0160072]; protein-macromolecule adaptor activity [GO:0030674]	nucleus [GO:0005634]; cytoplasm [GO:0005737]; cytosol [GO:0005829]; site of DNA damage [GO:0090734]; cullin-RING ubiquitin ligase complex [GO:0031461]; Cul5-RING ubiquitin ligase complex [GO:0031466]; SCF ubiquitin ligase complex [GO:0019005]
Protein mono-ADP-ribosyltransferase PARP15	Q460N3	PARP15	Q460N3: 1.3274336283185841%	2.71411	0.0311204	Untreated senescent VSMCs / Untreated proliferating VSMCs	0.014428	24	1	4.30604	negative regulation of transcription by RNA polymerase II [GO:0000122]; protein poly-ADP-ribosylation [GO:0070212]; negative regulation of gene expression [GO:0010629]	transcription corepressor activity [GO:0003714]; NAD+ poly-ADP-ribosyltransferase activity [GO:0003950]; protein binding [GO:0005515]; transferase activity [GO:0016740]; glycosyltransferase activity [GO:0016757]; nucleotidyltransferase activity [GO:0016779]; NAD+ binding [GO:0070403]; NAD+-protein-aspartate ADP-ribosyltransferase activity [GO:0140806]; NAD+-protein-glutamate ADP-ribosyltransferas…	nucleus [GO:0005634]; cytoplasm [GO:0005737]
WD repeat domain phosphoinositide-interacting protein 1;Isoform of Q5MNZ9, Isoform 2 of WD repeat domain phosphoinositide-interacting protein 1	Q5MNZ9;Q5MNZ9-2	WIPI1;WIPI1	Q5MNZ9: 26.23318385650224%; Q5MNZ9-2: 26.53061224489796%	2.71348	0.0588406	Untreated senescent VSMCs / Untreated proliferating VSMCs	0.0357255	22	0.916667	4.1311	autophagosome assembly [GO:0000045]; autophagy [GO:0006914]; cellular response to starvation [GO:0009267]; vesicle targeting, trans-Golgi to endosome [GO:0048203]; positive regulation of autophagosome assembly [GO:2000786]; protein localization to phagophore assembly site [GO:0034497]; pexophagy [GO:0000425]; nucleophagy [GO:0044804]; glycophagy [GO:0061723]; autophagy of mitochondrion [GO:000042…	signaling receptor binding [GO:0005102]; protein binding [GO:0005515]; lipid binding [GO:0008289]; nuclear estrogen receptor binding [GO:0030331]; protein-macromolecule adaptor activity [GO:0030674]; phosphatidylinositol-3-phosphate binding [GO:0032266]; nuclear androgen receptor binding [GO:0050681]; phosphatidylinositol-3,5-bisphosphate binding [GO:0080025]	Golgi membrane [GO:0000139]; phagophore assembly site [GO:0000407]; autophagosome membrane [GO:0000421]; cytoplasm [GO:0005737]; endosome [GO:0005768]; Golgi apparatus [GO:0005794]; trans-Golgi network [GO:0005802]; cytosol [GO:0005829]; cytoskeleton [GO:0005856]; endosome membrane [GO:0010008]; membrane [GO:0016020]; clathrin-coated vesicle [GO:0030136]; cytoplasmic vesicle [GO:0031410]; phagoph…
Adenosine 5'-monophosphoramidase HINT2	Q9BX68	HINT2	Q9BX68: 36.809815950920246%	2.71274	0.116707	Untreated senescent VSMCs / Untreated proliferating VSMCs	0.0861487	24	1	4.03981	lipid catabolic process [GO:0016042]; lipid metabolic process [GO:0006629]; steroid biosynthetic process [GO:0006694]; apoptotic process [GO:0006915]	nucleotide binding [GO:0000166]; catalytic activity [GO:0003824]; protein binding [GO:0005515]; hydrolase activity [GO:0016787]; adenosine 5'-monophosphoramidase activity [GO:0043530]	mitochondrial matrix [GO:0005759]; mitochondrion [GO:0005739]; mitochondrial outer membrane [GO:0005741]; cytoplasm [GO:0005737]
Ras-related protein Rab-32	Q13637	RAB32	Q13637: 57.77777777777777%	2.71246	0.0234967	Untreated senescent VSMCs / Untreated proliferating VSMCs	0.00790106	24	1	4.04697	mitochondrion organization [GO:0007005]; vesicle-mediated transport [GO:0016192]; antigen processing and presentation [GO:0019882]; endosome to melanosome transport [GO:0035646]; protein localization to membrane [GO:0072657]; phagosome maturation [GO:0090382]; melanosome assembly [GO:1903232]; intracellular protein transport [GO:0006886]; melanosome organization [GO:0032438]	AP-2 adaptor complex binding [GO:0035612]; nucleotide binding [GO:0000166]; GTPase activity [GO:0003924]; protein binding [GO:0005515]; GTP binding [GO:0005525]; hydrolase activity [GO:0016787]; GTP-dependent protein binding [GO:0030742]; AP-1 adaptor complex binding [GO:0035650]; AP-3 adaptor complex binding [GO:0035651]; BLOC-2 complex binding [GO:0036461]	early endosome lumen [GO:0031905]; mitochondrion [GO:0005739]; mitochondrial outer membrane [GO:0005741]; early endosome [GO:0005769]; endoplasmic reticulum [GO:0005783]; Golgi apparatus [GO:0005794]; trans-Golgi network [GO:0005802]; cytosol [GO:0005829]; membrane [GO:0016020]; phagocytic vesicle membrane [GO:0030670]; organelle membrane [GO:0031090]; cytoplasmic vesicle [GO:0031410]; vesicle [G…
Dual specificity mitogen-activated protein kinase kinase 2	P36507	MAP2K2	P36507: 33.25%	2.70739	0.0333195	Untreated senescent VSMCs / Untreated proliferating VSMCs	0.0160172	24	1	4.1033	heart development [GO:0007507]; thyroid gland development [GO:0030878]; thymus development [GO:0048538]; regulation of axon regeneration [GO:0048679]; positive regulation of axonogenesis [GO:0050772]; face development [GO:0060324]; lung morphogenesis [GO:0060425]; trachea formation [GO:0060440]; epithelial cell proliferation involved in lung morphogenesis [GO:0060502]; ERK1 and ERK2 cascade [GO:0…	nucleotide binding [GO:0000166]; protein kinase activity [GO:0004672]; protein serine/threonine kinase activity [GO:0004674]; MAP kinase kinase activity [GO:0004708]; protein serine/threonine/tyrosine kinase activity [GO:0004712]; protein tyrosine kinase activity [GO:0004713]; MAP-kinase scaffold activity [GO:0005078]; protein binding [GO:0005515]; ATP binding [GO:0005524]; kinase activity [GO:00…	extracellular region [GO:0005576]; nucleus [GO:0005634]; cytoplasm [GO:0005737]; mitochondrion [GO:0005739]; early endosome [GO:0005769]; late endosome [GO:0005770]; peroxisomal membrane [GO:0005778]; endoplasmic reticulum [GO:0005783]; Golgi apparatus [GO:0005794]; cytosol [GO:0005829]; microtubule [GO:0005874]; cell-cell junction [GO:0005911]; focal adhesion [GO:0005925]; cytoplasmic side of pl…
Breakpoint cluster region protein;Isoform of P11274, Isoform 2 of Breakpoint cluster region protein	P11274;P11274-2	BCR;BCR	P11274: 3.6978756884343036%; P11274-2: 3.830480847595762%	2.70664	0.0443346	Untreated senescent VSMCs / Untreated proliferating VSMCs	0.0241685	23	0.958333	3.78645	phagocytosis [GO:0006909]; cell migration [GO:0016477]; neutrophil degranulation [GO:0043312]; establishment of localization in cell [GO:0051649]; macrophage migration [GO:1905517]; renal system process [GO:0003014]; brain development [GO:0007420]; actin cytoskeleton organization [GO:0030036]; response to lipopolysaccharide [GO:0032496]; inner ear morphogenesis [GO:0042472]; negative regulation o…	nucleotide binding [GO:0000166]; protein serine/threonine kinase activity [GO:0004674]; protein tyrosine kinase activity [GO:0004713]; guanyl-nucleotide exchange factor activity [GO:0005085]; GTPase activator activity [GO:0005096]; protein binding [GO:0005515]; ATP binding [GO:0005524]; kinase activity [GO:0016301]; transferase activity [GO:0016740]; protein serine kinase activity [GO:0106310]	Schaffer collateral - CA1 synapse [GO:0098685]; glutamatergic synapse [GO:0098978]; cytosol [GO:0005829]; plasma membrane [GO:0005886]; postsynaptic density [GO:0014069]; membrane [GO:0016020]; axon [GO:0030424]; cell projection [GO:0042995]; dendritic spine [GO:0043197]; synapse [GO:0045202]; extracellular exosome [GO:0070062]; protein-containing complex [GO:0032991]
Receptor-interacting serine/threonine-protein kinase 2	O43353	RIPK2	O43353: 47.22222222222222%	2.70513	0.0142666	Untreated senescent VSMCs / Untreated proliferating VSMCs	0.00124914	24	1	3.95564	JNK cascade [GO:0007254]; cytokine-mediated signaling pathway [GO:0019221]; immature T cell proliferation in thymus [GO:0033080]; CD4-positive, alpha-beta T cell proliferation [GO:0035739]; stress-activated MAPK cascade [GO:0051403]; ERK1 and ERK2 cascade [GO:0070371]; xenophagy [GO:0098792]; positive regulation of cytokine-mediated signaling pathway [GO:0001961]; positive regulation of T-helper …	nucleotide binding [GO:0000166]; protein kinase activity [GO:0004672]; protein serine/threonine kinase activity [GO:0004674]; protein tyrosine kinase activity [GO:0004713]; non-membrane spanning protein tyrosine kinase activity [GO:0004715]; signaling receptor binding [GO:0005102]; protein binding [GO:0005515]; ATP binding [GO:0005524]; kinase activity [GO:0016301]; transferase activity [GO:00167…	plasma membrane [GO:0005886]; cytoplasm [GO:0005737]; endoplasmic reticulum [GO:0005783]; cytosol [GO:0005829]; cytoskeleton [GO:0005856]; membrane [GO:0016020]; vesicle [GO:0031982]; protein-containing complex [GO:0032991]
Adenylyl cyclase-associated protein 1;Isoform of Q01518, Isoform 2 of Adenylyl cyclase-associated protein 1	Q01518;Q01518-2	CAP1;CAP1	Q01518: 60.8421052631579%; Q01518-2: 60.970464135021096%	2.70502	0.0181947	Untreated senescent VSMCs / Untreated proliferating VSMCs	0.00318914	24	1	4.84626	cell morphogenesis [GO:0000902]; ameboidal-type cell migration [GO:0001667]; receptor-mediated endocytosis [GO:0006898]; actin cytoskeleton organization [GO:0030036]; cytoskeleton organization [GO:0007010]; establishment or maintenance of cell polarity [GO:0007163]; signal transduction [GO:0007165]; activation of adenylate cyclase activity [GO:0007190]; modification of postsynaptic actin cytoskel…	actin binding [GO:0003779]; protein binding [GO:0005515]; adenylate cyclase binding [GO:0008179]	presynapse [GO:0098793]; postsynapse [GO:0098794]; glutamatergic synapse [GO:0098978]; extracellular region [GO:0005576]; cytoplasm [GO:0005737]; plasma membrane [GO:0005886]; focal adhesion [GO:0005925]; membrane [GO:0016020]; cortical actin cytoskeleton [GO:0030864]; azurophil granule lumen [GO:0035578]; extracellular exosome [GO:0070062]
mRNA cap guanine-N(7) methyltransferase;Isoform of O43148, Isoform 2 of mRNA cap guanine-N(7) methyltransferase	O43148;O43148-2	RNMT;RNMT	O43148: 9.453781512605042%; O43148-2: 8.928571428571429%	2.70472	0.242368	Untreated senescent VSMCs / Untreated proliferating VSMCs	0.202375	22	0.916667	4.20812	cellular response to leukemia inhibitory factor [GO:1990830]; 7-methylguanosine mRNA capping [GO:0006370]; mRNA processing [GO:0006397]; methylation [GO:0032259]; RNA 5'-cap (guanine-N7)-methylation [GO:0106005]	RNA binding [GO:0003723]; mRNA 5'-cap (guanine-N7-)-methyltransferase activity [GO:0004482]; protein binding [GO:0005515]; methyltransferase activity [GO:0008168]; transferase activity [GO:0016740]	fibrillar center [GO:0001650]; nucleus [GO:0005634]; nucleoplasm [GO:0005654]; mRNA capping enzyme complex [GO:0031533]; receptor complex [GO:0043235]; mRNA cap methyltransferase RNMT:RAMAC complex [GO:0160130]
Angiopoietin-related protein 4	Q9BY76	ANGPTL4	Q9BY76: 52.463054187192114%	2.70445	0.0232607	Untreated senescent VSMCs / Untreated proliferating VSMCs	0.00768679	24	1	4.20126	endothelial cell apoptotic process [GO:0072577]; negative regulation of endothelial cell apoptotic process [GO:2000352]; angiogenesis [GO:0001525]; response to hypoxia [GO:0001666]; lipid metabolic process [GO:0006629]; blood coagulation [GO:0007596]; negative regulation of very-low-density lipoprotein particle remodeling [GO:0010903]; negative regulation of apoptotic process [GO:0043066]; protei…	enzyme inhibitor activity [GO:0004857]; protein binding [GO:0005515]; lipase binding [GO:0035473]; identical protein binding [GO:0042802]; lipase inhibitor activity [GO:0055102]	extracellular region [GO:0005576]; extracellular space [GO:0005615]; blood microparticle [GO:0072562]; extracellular matrix [GO:0031012]
Glycogen synthase kinase-3 alpha	P49840	GSK3A	P49840: 14.699792960662524%	2.70358	0.0174186	Untreated senescent VSMCs / Untreated proliferating VSMCs	0.00254526	24	1	3.7832	cell migration [GO:0016477]; cellular response to lithium ion [GO:0071285]; autosome genomic imprinting [GO:0141068]; regulation of systemic arterial blood pressure [GO:0003073]; cardiac left ventricle morphogenesis [GO:0003214]; glycogen metabolic process [GO:0005977]; nervous system development [GO:0007399]; insulin receptor signaling pathway [GO:0008286]; negative regulation of signal transduc…	nucleotide binding [GO:0000166]; protein kinase activity [GO:0004672]; protein serine/threonine kinase activity [GO:0004674]; signaling receptor binding [GO:0005102]; protein binding [GO:0005515]; ATP binding [GO:0005524]; kinase activity [GO:0016301]; transferase activity [GO:0016740]; protein kinase A catalytic subunit binding [GO:0034236]; tau protein binding [GO:0048156]; tau-protein kinase a…	mitochondrion [GO:0005739]; cytosol [GO:0005829]; neuronal cell body [GO:0043025]; apical dendrite [GO:0097440]; postsynapse [GO:0098794]; proximal dendrite [GO:1990635]; beta-catenin destruction complex [GO:0030877]; nucleus [GO:0005634]; axon [GO:0030424]; cytoplasm [GO:0005737]
AF4/FMR2 family member 2;Isoform of P51816, Isoform 2 of AF4/FMR2 family member 2;Isoform of P51816, Isoform 3 of AF4/FMR2 family member 2;Isoform of P51816, Isoform 5 of AF4/FMR2 family member 2;Isoform of P51816, Isoform 6 of AF4/FMR2 family member 2	P51816;P51816-2;P51816-3;P51816-5;P51816-6	AFF2;AFF2;AFF2;AFF2;AFF2	P51816: 0.5339435545385203%; P51816-2: 0.550314465408805%; P51816-3: 0.54858934169279%; P51816-5: 0.5380476556495004%; P51816-6: 0.54858934169279%	2.69957	0.0100516	Untreated senescent VSMCs / Untreated proliferating VSMCs	0.000165576	23	0.958333	3.9946	learning or memory [GO:0007611]; regulation of gene expression [GO:0010468]; negative regulation of gene expression [GO:0010629]; nuclear speck organization [GO:0035063]; mRNA processing [GO:0006397]; brain development [GO:0007420]; RNA splicing [GO:0008380]; regulation of RNA splicing [GO:0043484]	G-quadruplex RNA binding [GO:0002151]; RNA binding [GO:0003723]	nucleus [GO:0005634]; nuclear speck [GO:0016607]; super elongation complex [GO:0032783]
Peroxiredoxin-6	P30041	PRDX6	P30041: 79.46428571428571%	2.698	0.0151755	Untreated senescent VSMCs / Untreated proliferating VSMCs	0.00162711	24	1	4.73394	lipid metabolic process [GO:0006629]; response to oxidative stress [GO:0006979]; lipid catabolic process [GO:0016042]; hydrogen peroxide catabolic process [GO:0042744]; glycerophospholipid catabolic process [GO:0046475]; positive regulation of mRNA splicing, via spliceosome [GO:0048026]; cellular oxidant detoxification [GO:0098869]; cell redox homeostasis [GO:0045454]	catalytic activity [GO:0003824]; peroxidase activity [GO:0004601]; glutathione peroxidase activity [GO:0004602]; phospholipase A2 activity [GO:0004623]; protein binding [GO:0005515]; antioxidant activity [GO:0016209]; oxidoreductase activity [GO:0016491]; transferase activity [GO:0016740]; hydrolase activity [GO:0016787]; ubiquitin protein ligase binding [GO:0031625]; identical protein binding [G…	extracellular region [GO:0005576]; extracellular space [GO:0005615]; nucleus [GO:0005634]; cytoplasm [GO:0005737]; lysosome [GO:0005764]; cytosol [GO:0005829]; membrane [GO:0016020]; azurophil granule lumen [GO:0035578]; perinuclear region of cytoplasm [GO:0048471]; extracellular exosome [GO:0070062]
Translocon-associated protein subunit gamma;Isoform of Q9UNL2, Isoform 2 of Translocon-associated protein subunit gamma	Q9UNL2;Q9UNL2-2	SSR3;SSR3	Q9UNL2: 7.567567567567568%; Q9UNL2-2: 7.07070707070707%	2.69688	0.187325	Untreated senescent VSMCs / Untreated proliferating VSMCs	0.149823	23	0.958333	4.14981	SRP-dependent cotranslational protein targeting to membrane [GO:0006614]	protein binding [GO:0005515]	endoplasmic reticulum [GO:0005783]; endoplasmic reticulum membrane [GO:0005789]; membrane [GO:0016020]
Pyruvate dehydrogenase E1 component subunit alpha, somatic form, mitochondrial;Isoform of P08559, Isoform 2 of Pyruvate dehydrogenase E1 component subunit alpha, somatic form, mitochondrial;Isoform of P08559, Isoform 4 of Pyruvate dehydrogenase E1 component subunit alpha, somatic form, mitochondrial	P08559;P08559-2;P08559-4	PDHA1;PDHA1;PDHA1	P08559: 40%; P08559-2: 39.29471032745592%; P08559-4: 36.44859813084112%	2.69679	0.0142666	Untreated senescent VSMCs / Untreated proliferating VSMCs	0.00123923	24	1	3.97749	pyruvate decarboxylation to acetyl-CoA [GO:0006086]; glucose metabolic process [GO:0006006]; tricarboxylic acid cycle [GO:0006099]	pyruvate dehydrogenase (acetyl-transferring) activity [GO:0004739]; protein binding [GO:0005515]; oxidoreductase activity [GO:0016491]; oxidoreductase activity, acting on the aldehyde or oxo group of donors, disulfide as acceptor [GO:0016624]; metal ion binding [GO:0046872]	mitochondrion [GO:0005739]; nucleus [GO:0005634]; nucleolus [GO:0005730]; mitochondrial matrix [GO:0005759]; pyruvate dehydrogenase complex [GO:0045254]; catalytic complex [GO:1902494]
Tyrosine--tRNA ligase, cytoplasmic	P54577	YARS1	P54577: 70.83333333333334%	2.69494	0.0202614	Untreated senescent VSMCs / Untreated proliferating VSMCs	0.00460412	24	1	4.46341	tyrosyl-tRNA aminoacylation [GO:0006437]; protein poly-ADP-ribosylation [GO:0070212]; translation [GO:0006412]; tRNA aminoacylation for protein translation [GO:0006418]; apoptotic process [GO:0006915]; response to stress [GO:0006950]; response to starvation [GO:0042594]	tRNA binding [GO:0000049]; nucleotide binding [GO:0000166]; RNA binding [GO:0003723]; aminoacyl-tRNA ligase activity [GO:0004812]; tyrosine-tRNA ligase activity [GO:0004831]; interleukin-8 receptor binding [GO:0005153]; protein binding [GO:0005515]; ATP binding [GO:0005524]; ligase activity [GO:0016874]; small molecule binding [GO:0036094]	nucleus [GO:0005634]; cytoplasm [GO:0005737]; cytosol [GO:0005829]; extracellular space [GO:0005615]; nuclear body [GO:0016604]
Isoform of P09497, Isoform Non-brain of Clathrin light chain B	P09497-2	CLTB	P09497-2: 33.175355450236964%	2.69288	0.0147712	Untreated senescent VSMCs / Untreated proliferating VSMCs	0.00141432	24	1	4.48221	intracellular protein transport [GO:0006886]; vesicle-mediated transport [GO:0016192]; synaptic vesicle endocytosis [GO:0048488]; clathrin-dependent endocytosis [GO:0072583]	structural molecule activity [GO:0005198]; protein binding [GO:0005515]; peptide binding [GO:0042277]; clathrin heavy chain binding [GO:0032050]	synaptic vesicle membrane [GO:0030672]; presynaptic endocytic zone membrane [GO:0098835]; trans-Golgi network [GO:0005802]; cytosol [GO:0005829]; plasma membrane [GO:0005886]; clathrin-coated pit [GO:0005905]; membrane [GO:0016020]; cytoplasmic vesicle membrane [GO:0030659]; cytoplasmic vesicle [GO:0031410]; clathrin-coated endocytic vesicle [GO:0045334]; ciliary membrane [GO:0060170]; clathrin c…
TBC1 domain family member 8B	Q0IIM8	TBC1D8B	Q0IIM8: 17.946428571428573%	2.68575	0.0122575	Untreated senescent VSMCs / Untreated proliferating VSMCs	0.000616245	24	1	3.73455	glomerular filtration [GO:0003094]; vesicle-mediated transport [GO:0016192]	GTPase activator activity [GO:0005096]; calcium ion binding [GO:0005509]; protein binding [GO:0005515]	cytoplasm [GO:0005737]; cytosol [GO:0005829]
von Willebrand factor A domain-containing protein 5A	O00534	VWA5A	O00534: 21.882951653944023%	2.68225	0.21678	Untreated senescent VSMCs / Untreated proliferating VSMCs	0.177151	18	0.75	4.18546		protein binding [GO:0005515]	nucleoplasm [GO:0005654]
Putative divalent cation/proton antiporter TMEM165	Q9HC07	TMEM165	Q9HC07: 19.444444444444446%	2.67908	0.148724	Untreated senescent VSMCs / Untreated proliferating VSMCs	0.114426	20	0.833333	4.3742	protein N-linked glycosylation [GO:0006487]; calcium ion transport [GO:0006816]; manganese ion transport [GO:0006828]; intracellular calcium ion homeostasis [GO:0006874]; Golgi calcium ion transport [GO:0032472]; regulation of lysosomal lumen pH [GO:0035751]; calcium ion transmembrane transport [GO:0070588]; Golgi calcium ion homeostasis [GO:0032468]; manganese ion transmembrane transport [GO:007…	antiporter activity [GO:0015297]; metal ion transmembrane transporter activity [GO:0046873]; manganese ion transmembrane transporter activity [GO:0005384]; calcium ion transmembrane transporter activity [GO:0015085]	Golgi membrane [GO:0000139]; lysosomal membrane [GO:0005765]; Golgi apparatus [GO:0005794]; endosome membrane [GO:0010008]; membrane [GO:0016020]; trans-Golgi network membrane [GO:0032588]; cis-Golgi network membrane [GO:0033106]
MAP/microtubule affinity-regulating kinase 3;Isoform of P27448, Isoform 2 of MAP/microtubule affinity-regulating kinase 3;Isoform of P27448, Isoform 3 of MAP/microtubule affinity-regulating kinase 3;Isoform of P27448, Isoform 4 of MAP/microtubule affinity-regulating kinase 3	P27448;P27448-2;P27448-3;P27448-4	MARK3;MARK3;MARK3;MARK3	P27448: 9.03054448871182%; P27448-2: 9.042553191489363%; P27448-3: 9.327846364883403%; P27448-4: 9.13978494623656%	2.67873	0.0209353	Untreated senescent VSMCs / Untreated proliferating VSMCs	0.00540852	22	0.916667	4.09205	protein phosphorylation [GO:0006468]; regulation of G2/M transition of mitotic cell cycle [GO:0010389]; negative regulation of hippo signaling [GO:0035331]; negative regulation of protein localization to nucleus [GO:1900181]; intracellular signal transduction [GO:0035556]; microtubule cytoskeleton organization [GO:0000226]	nucleotide binding [GO:0000166]; protein kinase activity [GO:0004672]; protein serine/threonine kinase activity [GO:0004674]; protein binding [GO:0005515]; ATP binding [GO:0005524]; kinase activity [GO:0016301]; transferase activity [GO:0016740]; protein phosphatase binding [GO:0019903]; tau protein binding [GO:0048156]; tau-protein kinase activity [GO:0050321]; protein serine kinase activity [GO…	cytoplasm [GO:0005737]; cytosol [GO:0005829]; plasma membrane [GO:0005886]; membrane [GO:0016020]; dendrite [GO:0030425]; cell projection [GO:0042995]; extracellular exosome [GO:0070062]
Presequence protease, mitochondrial;Isoform of Q5JRX3, Isoform 2 of Presequence protease, mitochondrial	Q5JRX3;Q5JRX3-2	PITRM1;PITRM1	Q5JRX3: 36.162005785920925%; Q5JRX3-2: 36.127167630057805%	2.67367	0.0245148	Untreated senescent VSMCs / Untreated proliferating VSMCs	0.00875987	24	1	3.9014	proteolysis [GO:0006508]; protein targeting to mitochondrion [GO:0006626]; protein processing [GO:0016485]	metalloendopeptidase activity [GO:0004222]; protein binding [GO:0005515]; enzyme activator activity [GO:0008047]; peptidase activity [GO:0008233]; metallopeptidase activity [GO:0008237]; zinc ion binding [GO:0008270]; hydrolase activity [GO:0016787]; metal ion binding [GO:0046872]	mitochondrion [GO:0005739]; mitochondrial matrix [GO:0005759]
V-type proton ATPase subunit d 1	P61421	ATP6V0D1	P61421: 40.74074074074074%	2.6731	0.0122341	Untreated senescent VSMCs / Untreated proliferating VSMCs	0.000555684	24	1	3.97596	monoatomic ion transport [GO:0006811]; intracellular iron ion homeostasis [GO:0006879]; regulation of macroautophagy [GO:0016241]; cell projection organization [GO:0030030]; cellular response to increased oxygen levels [GO:0036295]; homeostatic process [GO:0042592]; cilium assembly [GO:0060271]; synaptic vesicle lumen acidification [GO:0097401]; proton transmembrane transport [GO:1902600]; vacuol…	proton-transporting ATPase activity, rotational mechanism [GO:0046961]; protein binding [GO:0005515]; protein-containing complex binding [GO:0044877]	centrosome [GO:0005813]; synaptic vesicle membrane [GO:0030672]; lysosome [GO:0005764]; lysosomal membrane [GO:0005765]; early endosome [GO:0005769]; synaptic vesicle [GO:0008021]; endosome membrane [GO:0010008]; membrane [GO:0016020]; apical plasma membrane [GO:0016324]; clathrin-coated vesicle membrane [GO:0030665]; phagocytic vesicle membrane [GO:0030670]; cytoplasmic vesicle [GO:0031410]; axo…
Cytosolic purine 5'-nucleotidase	P49902	NT5C2	P49902: 38.68092691622103%	2.6731	0.0187221	Untreated senescent VSMCs / Untreated proliferating VSMCs	0.00362858	24	1	3.94723	antiviral innate immune response [GO:0140374]; allantoin metabolic process [GO:0000255]; GMP catabolic process to guanine [GO:0006202]; IMP catabolic process [GO:0006204]; nucleotide metabolic process [GO:0009117]; amide catabolic process [GO:0043605]; GMP metabolic process [GO:0046037]; GMP catabolic process [GO:0046038]; IMP metabolic process [GO:0046040]; dGMP metabolic process [GO:0046054]; d…	nucleotide binding [GO:0000166]; catalytic activity [GO:0003824]; protein binding [GO:0005515]; ATP binding [GO:0005524]; 5'-nucleotidase activity [GO:0008253]; transferase activity [GO:0016740]; hydrolase activity [GO:0016787]; identical protein binding [GO:0042802]; metal ion binding [GO:0046872]; nucleoside phosphotransferase activity [GO:0050146]; ubiquitin protein ligase activity [GO:0061630]	cytoplasm [GO:0005737]; cytosol [GO:0005829]
Major vault protein	Q14764	MVP	Q14764: 56.99888017917133%	2.67276	0.0223332	Untreated senescent VSMCs / Untreated proliferating VSMCs	0.00678432	24	1	4.61038	cell population proliferation [GO:0008283]; protein transport [GO:0015031]; negative regulation of protein autophosphorylation [GO:0031953]; ERBB signaling pathway [GO:0038127]; negative regulation of epidermal growth factor receptor signaling pathway [GO:0042059]; mRNA transport [GO:0051028]; negative regulation of protein tyrosine kinase activity [GO:0061099]; protein activation cascade [GO:007…	protein binding [GO:0005515]; protein kinase binding [GO:0019901]; protein phosphatase binding [GO:0019903]; identical protein binding [GO:0042802]	extracellular region [GO:0005576]; nucleus [GO:0005634]; cytoplasm [GO:0005737]; cytosol [GO:0005829]; cytoskeleton [GO:0005856]; membrane [GO:0016020]; secretory granule lumen [GO:0034774]; perinuclear region of cytoplasm [GO:0048471]; extracellular exosome [GO:0070062]; ficolin-1-rich granule lumen [GO:1904813]; nuclear pore [GO:0005643]; ribonucleoprotein complex [GO:1990904]
Phosphoenolpyruvate carboxykinase [GTP], mitochondrial	Q16822	PCK2	Q16822: 46.71875%	2.67266	0.0212229	Untreated senescent VSMCs / Untreated proliferating VSMCs	0.00583495	24	1	3.89871	gluconeogenesis [GO:0006094]; oxaloacetate metabolic process [GO:0006107]; positive regulation of insulin secretion [GO:0032024]; response to lipopolysaccharide [GO:0032496]; cellular response to glucose stimulus [GO:0071333]; cellular response to tumor necrosis factor [GO:0071356]; response to dexamethasone [GO:0071548]; response to starvation [GO:0042594]; cellular response to insulin stimulus …	nucleotide binding [GO:0000166]; phosphoenolpyruvate carboxykinase activity [GO:0004611]; phosphoenolpyruvate carboxykinase (GTP) activity [GO:0004613]; protein binding [GO:0005515]; GTP binding [GO:0005525]; lyase activity [GO:0016829]; carboxy-lyase activity [GO:0016831]; purine nucleotide binding [GO:0017076]; manganese ion binding [GO:0030145]; metal ion binding [GO:0046872]	mitochondrial matrix [GO:0005759]; mitochondrion [GO:0005739]
Membrane-associated progesterone receptor component 1	O00264	PGRMC1	O00264: 40%	2.67228	0.0122244	Untreated senescent VSMCs / Untreated proliferating VSMCs	0.000546815	24	1	4.39207	heme biosynthetic process [GO:0006783]; axon guidance [GO:0007411]; memory [GO:0007613]; associative learning [GO:0008306]; modification of synaptic structure [GO:0099563]; positive regulation of lipoprotein transport [GO:0140077]; positive regulation of protein localization to plasma membrane [GO:1903078]; negative regulation of synapse organization [GO:1905809]	amyloid-beta binding [GO:0001540]; steroid binding [GO:0005496]; protein binding [GO:0005515]; lipid binding [GO:0008289]; heme binding [GO:0020037]; protein homodimerization activity [GO:0042803]; metal ion binding [GO:0046872]	plasma membrane [GO:0005886]; extracellular region [GO:0005576]; mitochondrion [GO:0005739]; mitochondrial outer membrane [GO:0005741]; endoplasmic reticulum [GO:0005783]; membrane [GO:0016020]; smooth endoplasmic reticulum membrane [GO:0030868]; specific granule membrane [GO:0035579]; neuron projection [GO:0043005]; neuronal cell body [GO:0043025]; cell body [GO:0044297]; synapse [GO:0045202]; e…
Signal peptide peptidase;Isoform of Q8TCT9, Isoform 5 of Signal peptide peptidase	Q8TCT9;Q8TCT9-5	HM13;HM13	Q8TCT9: 17.771883289124666%; Q8TCT9-5: 20%	2.67182	0.0282362	Untreated senescent VSMCs / Untreated proliferating VSMCs	0.0120058	24	1	4.43896	membrane protein ectodomain proteolysis [GO:0006509]; membrane protein intracellular domain proteolysis [GO:0031293]; in utero embryonic development [GO:0001701]; proteolysis [GO:0006508]; membrane protein proteolysis [GO:0033619]; cellular response to oxidative stress [GO:0034599]; membrane protein proteolysis involved in retrograde protein transport, ER to cytosol [GO:1904211]; signal peptide p…	protein binding [GO:0005515]; peptidase activity [GO:0008233]; hydrolase activity [GO:0016787]; ubiquitin protein ligase binding [GO:0031625]; aspartic endopeptidase activity, intramembrane cleaving [GO:0042500]; protein homodimerization activity [GO:0042803]	endoplasmic reticulum [GO:0005783]; endoplasmic reticulum membrane [GO:0005789]; rough endoplasmic reticulum [GO:0005791]; plasma membrane [GO:0005886]; cell surface [GO:0009986]; membrane [GO:0016020]; lumenal side of endoplasmic reticulum membrane [GO:0098553]; cytoplasmic side of endoplasmic reticulum membrane [GO:0098554]; Derlin-1 retrotranslocation complex [GO:0036513]
BLOC-1-related complex subunit 8	Q96FH0	BORCS8	Q96FH0: 33.61344537815126%	2.67151	0.134581	Untreated senescent VSMCs / Untreated proliferating VSMCs	0.101912	18	0.75	4.22058	heart development [GO:0007507]; lysosome localization [GO:0032418]; regulation of endosome size [GO:0051036]; regulation of lysosome size [GO:0062196]; organelle transport along microtubule [GO:0072384]	protein binding [GO:0005515]	lysosome [GO:0005764]; lysosomal membrane [GO:0005765]; membrane [GO:0016020]; cytoplasmic side of lysosomal membrane [GO:0098574]; BORC complex [GO:0099078]
Protein adenylyltransferase SelO, mitochondrial	Q9BVL4	SELENOO	Q9BVL4: 9.417040358744394%	2.6712	0.167911	Untreated senescent VSMCs / Untreated proliferating VSMCs	0.131592	16	0.666667	4.01464	protein adenylylation [GO:0018117]	nucleotide binding [GO:0000166]; protein binding [GO:0005515]; ATP binding [GO:0005524]; transferase activity [GO:0016740]; nucleotidyltransferase activity [GO:0016779]; metal ion binding [GO:0046872]; AMPylase activity [GO:0070733]	chromosome [GO:0005694]; mitochondrion [GO:0005739]
Pyridoxal kinase	O00764	PDXK	O00764: 50.641025641025635%	2.67092	0.0179093	Untreated senescent VSMCs / Untreated proliferating VSMCs	0.00289824	24	1	4.2736	pyridoxal 5'-phosphate salvage [GO:0009443]; pyridoxal metabolic process [GO:0042817]; pyridoxamine metabolic process [GO:0042818]; pyridoxal phosphate metabolic process [GO:0042822]	nucleotide binding [GO:0000166]; magnesium ion binding [GO:0000287]; ATP binding [GO:0005524]; zinc ion binding [GO:0008270]; pyridoxal kinase activity [GO:0008478]; kinase activity [GO:0016301]; transferase activity [GO:0016740]; phosphotransferase activity, alcohol group as acceptor [GO:0016773]; pyridoxal phosphate binding [GO:0030170]; potassium ion binding [GO:0030955]; sodium ion binding [G…	cytosol [GO:0005829]; extracellular region [GO:0005576]; nucleus [GO:0005634]; nucleoplasm [GO:0005654]; cytoplasm [GO:0005737]; secretory granule lumen [GO:0034774]; specific granule lumen [GO:0035580]; extracellular exosome [GO:0070062]
Guanylate-binding protein 2	P32456	GBP2	P32456: 14.04399323181049%	2.67051	0.0132918	Untreated senescent VSMCs / Untreated proliferating VSMCs	0.00097489	22	0.916667	3.88645	symbiont entry into host cell [GO:0046718]; protein maturation [GO:0051604]; activation of innate immune response [GO:0002218]; immune system process [GO:0002376]; immune response [GO:0006955]; protein localization to nucleus [GO:0034504]; defense response to bacterium [GO:0042742]; innate immune response [GO:0045087]; defense response to virus [GO:0051607]; cytolysis in another organism [GO:0051…	nucleotide binding [GO:0000166]; GTPase activity [GO:0003924]; endopeptidase inhibitor activity [GO:0004866]; protein binding [GO:0005515]; GTP binding [GO:0005525]; hydrolase activity [GO:0016787]; identical protein binding [GO:0042802]; protein homodimerization activity [GO:0042803]; molecular function inhibitor activity [GO:0140678]	Golgi membrane [GO:0000139]; Golgi apparatus [GO:0005794]; nucleus [GO:0005634]; nucleoplasm [GO:0005654]; cytoplasm [GO:0005737]; cytosol [GO:0005829]; membrane [GO:0016020]; cytoplasmic vesicle membrane [GO:0030659]; cytoplasmic vesicle [GO:0031410]; perinuclear region of cytoplasm [GO:0048471]
PRELI domain-containing protein 1, mitochondrial;Isoform of Q9Y255, Isoform 2 of PRELI domain-containing protein 1, mitochondrial	Q9Y255;Q9Y255-2	PRELID1;PRELID1	Q9Y255: 4.10958904109589%; Q9Y255-2: 4.326923076923077%	2.66721	0.0238819	Untreated senescent VSMCs / Untreated proliferating VSMCs	0.00823715	12	0.5	4.35226	lipid transport [GO:0006869]; apoptotic process [GO:0006915]; negative regulation of mitochondrial membrane potential [GO:0010917]; positive regulation of endopeptidase activity [GO:0010950]; negative regulation of apoptotic process [GO:0043066]; regulation of T cell differentiation [GO:0045580]; regulation of mitochondrial membrane potential [GO:0051881]; positive regulation of T cell apoptotic …	phosphatidic acid transfer activity [GO:1990050]; protein binding [GO:0005515]	nucleoplasm [GO:0005654]; mitochondrion [GO:0005739]; mitochondrial intermembrane space [GO:0005758]; protein-containing complex [GO:0032991]
Omega-amidase NIT2	Q9NQR4	NIT2	Q9NQR4: 82.2463768115942%	2.66719	0.0122788	Untreated senescent VSMCs / Untreated proliferating VSMCs	0.000685638	24	1	4.06138	oxaloacetate metabolic process [GO:0006107]; asparagine metabolic process [GO:0006528]; glutamine metabolic process [GO:0006541]	hydrolase activity [GO:0016787]; hydrolase activity, acting on carbon-nitrogen (but not peptide) bonds, in linear amides [GO:0016811]; omega-amidase activity [GO:0050152]; 2-oxoglutaramate amidase activity [GO:0106008]	extracellular region [GO:0005576]; cytoplasm [GO:0005737]; mitochondrion [GO:0005739]; centrosome [GO:0005813]; cytosol [GO:0005829]; specific granule lumen [GO:0035580]; extracellular exosome [GO:0070062]; tertiary granule lumen [GO:1904724]
Interferon-induced protein with tetratricopeptide repeats 3	O14879	IFIT3	O14879: 37.3469387755102%	2.66701	0.0286205	Untreated senescent VSMCs / Untreated proliferating VSMCs	0.0123824	24	1	3.95887	immune system process [GO:0002376]; negative regulation of cell population proliferation [GO:0008285]; response to virus [GO:0009615]; negative regulation of apoptotic process [GO:0043066]; innate immune response [GO:0045087]; defense response to virus [GO:0051607]; antiviral innate immune response [GO:0140374]	protein binding [GO:0005515]; identical protein binding [GO:0042802]	cytoplasm [GO:0005737]; mitochondrion [GO:0005739]; cytosol [GO:0005829]
Insulin-like growth factor 2 mRNA-binding protein 3	O00425	IGF2BP3	O00425: 47.49568221070812%	2.66588	0.0253317	Untreated senescent VSMCs / Untreated proliferating VSMCs	0.0094825	24	1	4.02535	regulation of cytokine production [GO:0001817]; translation [GO:0006412]; regulation of translation [GO:0006417]; anatomical structure morphogenesis [GO:0009653]; negative regulation of translation [GO:0017148]; mRNA transport [GO:0051028]; CRD-mediated mRNA stabilization [GO:0070934]; nervous system development [GO:0007399]	nucleic acid binding [GO:0003676]; RNA binding [GO:0003723]; mRNA 3'-UTR binding [GO:0003730]; protein binding [GO:0005515]; translation regulator activity [GO:0045182]; mRNA 5'-UTR binding [GO:0048027]; N6-methyladenosine-containing RNA reader activity [GO:1990247]	P-body [GO:0000932]; nucleus [GO:0005634]; cytoplasm [GO:0005737]; cytosol [GO:0005829]; cytoplasmic stress granule [GO:0010494]
Isoform of Q15642, Isoform 2 of Cdc42-interacting protein 4	Q15642-2	TRIP10	Q15642-2: 55.96330275229357%	2.66475	0.0191404	Untreated senescent VSMCs / Untreated proliferating VSMCs	0.00396571	24	1	4.11945	endocytosis [GO:0006897]; cell communication [GO:0007154]; signal transduction [GO:0007165]; actin cytoskeleton organization [GO:0030036]	protein binding [GO:0005515]; lipid binding [GO:0008289]; identical protein binding [GO:0042802]	phagocytic cup [GO:0001891]; nucleoplasm [GO:0005654]; cytoplasm [GO:0005737]; lysosome [GO:0005764]; Golgi apparatus [GO:0005794]; cytosol [GO:0005829]; cytoskeleton [GO:0005856]; plasma membrane [GO:0005886]; cell cortex [GO:0005938]; membrane [GO:0016020]; cell projection [GO:0042995]; perinuclear region of cytoplasm [GO:0048471]; extracellular exosome [GO:0070062]
Complex I assembly factor ACAD9, mitochondrial	Q9H845	ACAD9	Q9H845: 28.502415458937197%	2.66445	0.0253664	Untreated senescent VSMCs / Untreated proliferating VSMCs	0.00951115	24	1	3.85055	long-chain fatty acid metabolic process [GO:0001676]; fatty acid metabolic process [GO:0006631]; mitochondrial respiratory chain complex I assembly [GO:0032981]; medium-chain fatty acid metabolic process [GO:0051791]	acyl-CoA dehydrogenase activity [GO:0003995]; long-chain fatty acyl-CoA dehydrogenase activity [GO:0004466]; protein binding [GO:0005515]; oxidoreductase activity [GO:0016491]; oxidoreductase activity, acting on the CH-CH group of donors [GO:0016627]; flavin adenine dinucleotide binding [GO:0050660]; medium-chain fatty acyl-CoA dehydrogenase activity [GO:0070991]	nucleus [GO:0005634]; mitochondrion [GO:0005739]; mitochondrial inner membrane [GO:0005743]; membrane [GO:0016020]; dendrite [GO:0030425]; mitochondrial membrane [GO:0031966]
Dynactin subunit 2;Isoform of Q13561, Isoform 2 of Dynactin subunit 2;Isoform of Q13561, Isoform 3 of Dynactin subunit 2	Q13561;Q13561-2;Q13561-3	DCTN2;DCTN2;DCTN2	Q13561: 60.84788029925187%; Q13561-2: 60.09852216748769%; Q13561-3: 60.545905707196034%	2.663	0.0199624	Untreated senescent VSMCs / Untreated proliferating VSMCs	0.00442497	24	1	4.42648	melanosome transport [GO:0032402]; protein localization to centrosome [GO:0071539]; microtubule-based process [GO:0007017]; mitotic spindle organization [GO:0007052]; mitotic metaphase chromosome alignment [GO:0007080]	protein binding [GO:0005515]; protein kinase binding [GO:0019901]; spectrin binding [GO:0030507]; identical protein binding [GO:0042802]	kinetochore [GO:0000776]; cytoplasm [GO:0005737]; centrosome [GO:0005813]; cytosol [GO:0005829]; cytoskeleton [GO:0005856]; microtubule [GO:0005874]; membrane [GO:0016020]; growth cone [GO:0030426]; vesicle [GO:0031982]; extracellular exosome [GO:0070062]; dynactin complex [GO:0005869]; dynein complex [GO:0030286]
COMM domain-containing protein 6	Q7Z4G1	COMMD6	Q7Z4G1: 65.88235294117646%	2.66157	0.0690134	Untreated senescent VSMCs / Untreated proliferating VSMCs	0.0442893	24	1	3.90709	negative regulation of NF-kappaB transcription factor activity [GO:0032088]; signal transduction [GO:0007165]	protein binding [GO:0005515]; NF-kappaB binding [GO:0051059]	nucleus [GO:0005634]; cytoplasm [GO:0005737]
Calnexin;Isoform of P27824, Isoform 2 of Calnexin	P27824;P27824-2	CANX;CANX	P27824: 48.47972972972973%; P27824-2: 45.77352472089314%	2.66111	0.0214122	Untreated senescent VSMCs / Untreated proliferating VSMCs	0.00596581	24	1	4.4959	protein folding [GO:0006457]; protein secretion [GO:0009306]; viral protein processing [GO:0019082]; protein folding in endoplasmic reticulum [GO:0034975]; synaptic vesicle endocytosis [GO:0048488]; clathrin-dependent endocytosis [GO:0072583]; ERAD pathway [GO:0036503]	RNA binding [GO:0003723]; calcium ion binding [GO:0005509]; protein binding [GO:0005515]; carbohydrate binding [GO:0030246]; metal ion binding [GO:0046872]; unfolded protein binding [GO:0051082]	extracellular exosome [GO:0070062]; mitochondrion [GO:0005739]; endoplasmic reticulum [GO:0005783]; endoplasmic reticulum lumen [GO:0005788]; endoplasmic reticulum membrane [GO:0005789]; membrane [GO:0016020]; nuclear membrane [GO:0031965]; mitochondrial membrane [GO:0031966]; melanosome membrane [GO:0033162]; mitochondria-associated endoplasmic reticulum membrane contact site [GO:0044233]; endop…
Dynactin subunit 3	O75935	DCTN3	O75935: 50%	2.65792	0.0178195	Untreated senescent VSMCs / Untreated proliferating VSMCs	0.00277717	24	1	4.42448	microtubule-based process [GO:0007017]; mitotic cell cycle [GO:0000278]; cell division [GO:0051301]; cytoskeleton-dependent cytokinesis [GO:0061640]	structural molecule activity [GO:0005198]; protein binding [GO:0005515]	chromosome, centromeric region [GO:0000775]; kinetochore [GO:0000776]; chromosome [GO:0005694]; nucleolus [GO:0005730]; cytoplasm [GO:0005737]; centrosome [GO:0005813]; spindle [GO:0005819]; cytosol [GO:0005829]; cytoskeleton [GO:0005856]; midbody [GO:0030496]; cleavage furrow [GO:0032154]; perinuclear region of cytoplasm [GO:0048471]; dynactin complex [GO:0005869]; microtubule associated complex…
Leupaxin;Isoform of O60711, Isoform 2 of Leupaxin	O60711;O60711-2	LPXN;LPXN	O60711: 36.01036269430052%; O60711-2: 35.54987212276215%	2.65601	0.0211535	Untreated senescent VSMCs / Untreated proliferating VSMCs	0.00577675	24	1	4.39315	cell adhesion [GO:0007155]; negative regulation of cell adhesion [GO:0007162]; signal transduction [GO:0007165]; regulation of cell adhesion mediated by integrin [GO:0033628]; negative regulation of B cell receptor signaling pathway [GO:0050859]; protein-containing complex assembly [GO:0065003]; endothelial cell migration [GO:0043542]; substrate adhesion-dependent cell spreading [GO:0034446]; tra…	transcription coregulator activity [GO:0003712]; protein binding [GO:0005515]; metal ion binding [GO:0046872]	podosome [GO:0002102]; nucleus [GO:0005634]; cytoplasm [GO:0005737]; cytosol [GO:0005829]; plasma membrane [GO:0005886]; focal adhesion [GO:0005925]; membrane [GO:0016020]; nuclear speck [GO:0016607]; cell projection [GO:0042995]; perinuclear region of cytoplasm [GO:0048471]; anchoring junction [GO:0070161]
Oxysterol-binding protein 1	P22059	OSBP	P22059: 43.866171003717476%	2.65559	0.021462	Untreated senescent VSMCs / Untreated proliferating VSMCs	0.00601799	24	1	4.18847	sphingomyelin biosynthetic process [GO:0006686]; bile acid biosynthetic process [GO:0006699]; lipid transport [GO:0006869]; phospholipid transport [GO:0015914]; sterol transport [GO:0015918]; intracellular cholesterol transport [GO:0032367]; ceramide transport [GO:0035627]; positive regulation of insulin secretion involved in cellular response to glucose stimulus [GO:0035774]; intermembrane lipid…	protein binding [GO:0005515]; oxysterol binding [GO:0008142]; lipid binding [GO:0008289]; protein domain specific binding [GO:0019904]; sterol binding [GO:0032934]; phosphatidylinositol-4-phosphate binding [GO:0070273]; lipid transfer activity [GO:0120013]; sterol transfer activity [GO:0120015]	cytosol [GO:0005829]; Golgi membrane [GO:0000139]; nucleoplasm [GO:0005654]; nucleolus [GO:0005730]; cytoplasm [GO:0005737]; endoplasmic reticulum [GO:0005783]; endoplasmic reticulum membrane [GO:0005789]; Golgi apparatus [GO:0005794]; trans-Golgi network [GO:0005802]; membrane [GO:0016020]; cell junction [GO:0030054]; perinuclear region of cytoplasm [GO:0048471]; perinuclear endoplasmic reticulu…
NADPH:adrenodoxin oxidoreductase, mitochondrial;Isoform of P22570, Isoform 3 of NADPH:adrenodoxin oxidoreductase, mitochondrial;Isoform of P22570, Isoform 7 of NADPH:adrenodoxin oxidoreductase, mitochondrial	P22570;P22570-3;P22570-7	FDXR;FDXR;FDXR	P22570: 55.193482688391036%; P22570-3: 50.749063670411985%; P22570-7: 51.91570881226054%	2.65485	0.0366204	Untreated senescent VSMCs / Untreated proliferating VSMCs	0.0184332	24	1	4.22475	ubiquinone biosynthetic process [GO:0006744]; generation of precursor metabolites and energy [GO:0006091]; lipid metabolic process [GO:0006629]; steroid biosynthetic process [GO:0006694]; steroid metabolic process [GO:0008202]; cholesterol metabolic process [GO:0008203]	ferredoxin-NADP+ reductase activity [GO:0004324]; oxidoreductase activity [GO:0016491]	mitochondrion [GO:0005739]; mitochondrial inner membrane [GO:0005743]; mitochondrial matrix [GO:0005759]; membrane [GO:0016020]
Isoform of P35080, Isoform IIb of Profilin-2	P35080-2	PFN2	P35080-2: 50.71428571428571%	2.65479	0.0122788	Untreated senescent VSMCs / Untreated proliferating VSMCs	0.000671485	24	1	4.14188	positive regulation of actin filament polymerization [GO:0030838]; regulation of synaptic vesicle exocytosis [GO:2000300]; negative regulation of epithelial cell migration [GO:0010633]; actin cytoskeleton organization [GO:0030036]; regulation of actin filament polymerization [GO:0030833]; positive regulation of actin filament bundle assembly [GO:0032233]; positive regulation of peptidyl-serine ph…	actin binding [GO:0003779]; actin monomer binding [GO:0003785]; protein binding [GO:0005515]; phosphatidylinositol-4,5-bisphosphate binding [GO:0005546]; ATP hydrolysis activity [GO:0016887]	Schaffer collateral - CA1 synapse [GO:0098685]; presynapse [GO:0098793]; postsynapse [GO:0098794]; glutamatergic synapse [GO:0098978]; cytoplasm [GO:0005737]; cytoskeleton [GO:0005856]; extracellular exosome [GO:0070062]
2-oxoglutarate dehydrogenase complex component E1	Q02218	OGDH	Q02218: 43.79276637341153%	2.65355	0.0248905	Untreated senescent VSMCs / Untreated proliferating VSMCs	0.00915103	24	1	4.04018	generation of precursor metabolites and energy [GO:0006091]; glycolytic process [GO:0006096]; tricarboxylic acid cycle [GO:0006099]; 2-oxoglutarate metabolic process [GO:0006103]; succinyl-CoA metabolic process [GO:0006104]; NAD+ metabolic process [GO:0019674]; cerebellar cortex development [GO:0021695]; striatum development [GO:0021756]; hippocampus development [GO:0021766]; thalamus development…	oxoglutarate dehydrogenase (succinyl-transferring) activity [GO:0004591]; protein binding [GO:0005515]; oxidoreductase activity [GO:0016491]; oxidoreductase activity, acting on the aldehyde or oxo group of donors, disulfide as acceptor [GO:0016624]; oxidoreductase activity, acting on the aldehyde or oxo group of donors [GO:0016903]; thiamine pyrophosphate binding [GO:0030976]; heat shock protein …	nucleus [GO:0005634]; mitochondrion [GO:0005739]; mitochondrial matrix [GO:0005759]; mitochondrial membrane [GO:0031966]; oxoglutarate dehydrogenase complex [GO:0045252]
Secernin-2;Isoform of Q96FV2, Isoform 2 of Secernin-2	Q96FV2;Q96FV2-2	SCRN2;SCRN2	Q96FV2: 11.529411764705882%; Q96FV2-2: 12.962962962962962%	2.65294	0.291913	Untreated senescent VSMCs / Untreated proliferating VSMCs	0.251115	18	0.75	3.56345	proteolysis [GO:0006508]	protein binding [GO:0005515]; dipeptidase activity [GO:0016805]; cysteine-type exopeptidase activity [GO:0070004]	extracellular exosome [GO:0070062]
Vesicle transport through interaction with t-SNAREs homolog 1B	Q9UEU0	VTI1B	Q9UEU0: 31.896551724137932%	2.65197	0.023209	Untreated senescent VSMCs / Untreated proliferating VSMCs	0.00762251	20	0.833333	4.34228	autophagosome maturation [GO:0097352]; intracellular protein transport [GO:0006886]; vesicle docking involved in exocytosis [GO:0006904]; protein transport [GO:0015031]; vesicle-mediated transport [GO:0016192]; membrane fusion [GO:0061025]; regulation of protein localization to plasma membrane [GO:1903076]; intra-Golgi vesicle-mediated transport [GO:0006891]; vesicle fusion with Golgi apparatus […	SNARE binding [GO:0000149]; protein binding [GO:0005515]; chloride channel inhibitor activity [GO:0019869]; SNAP receptor activity [GO:0005484]	presynaptic endosome membrane [GO:0098954]; extracellular region [GO:0005576]; cytoplasm [GO:0005737]; lysosome [GO:0005764]; lysosomal membrane [GO:0005765]; endosome [GO:0005768]; Golgi apparatus [GO:0005794]; cytosol [GO:0005829]; synaptic vesicle [GO:0008021]; endomembrane system [GO:0012505]; membrane [GO:0016020]; platelet alpha granule lumen [GO:0031093]; early endosome membrane [GO:003190…
BAG family molecular chaperone regulator 5;Isoform of Q9UL15, Isoform 2 of BAG family molecular chaperone regulator 5	Q9UL15;Q9UL15-2	BAG5;BAG5	Q9UL15: 44.742729306487696%; Q9UL15-2: 40.98360655737705%	2.65124	0.0182846	Untreated senescent VSMCs / Untreated proliferating VSMCs	0.00328424	24	1	3.76304	protein folding [GO:0006457]; Golgi organization [GO:0007030]; negative regulation of neuron projection development [GO:0010977]; negative regulation of protein ubiquitination [GO:0031397]; negative regulation of proteasomal ubiquitin-dependent protein catabolic process [GO:0032435]; protein stabilization [GO:0050821]; negative regulation of protein refolding [GO:0061084]; regulation of inclusion…	protein binding [GO:0005515]; protein kinase binding [GO:0019901]; ubiquitin protein ligase binding [GO:0031625]; protein-folding chaperone binding [GO:0051087]; ubiquitin ligase inhibitor activity [GO:1990948]; adenyl-nucleotide exchange factor activity [GO:0000774]	nucleus [GO:0005634]; cytoplasm [GO:0005737]; mitochondrion [GO:0005739]; cytosol [GO:0005829]; membrane [GO:0016020]; inclusion body [GO:0016234]; perinuclear region of cytoplasm [GO:0048471]; junctional membrane complex [GO:0030314]
26S proteasome non-ATPase regulatory subunit 8	P48556	PSMD8	P48556: 41.14285714285714%	2.64805	0.0174029	Untreated senescent VSMCs / Untreated proliferating VSMCs	0.00238534	24	1	4.39811	proteolysis [GO:0006508]; proteasome-mediated ubiquitin-dependent protein catabolic process [GO:0043161]	protein binding [GO:0005515]	nucleus [GO:0005634]; nucleoplasm [GO:0005654]; cytosol [GO:0005829]; proteasome complex [GO:0000502]; proteasome regulatory particle [GO:0005838]; proteasome regulatory particle, lid subcomplex [GO:0008541]; proteasome accessory complex [GO:0022624]; protein-containing complex [GO:0032991]
Cathepsin B	P07858	CTSB	P07858: 45.13274336283185%	2.64763	0.0193159	Untreated senescent VSMCs / Untreated proliferating VSMCs	0.00406286	24	1	4.66786	decidualization [GO:0046697]; proteolysis [GO:0006508]; thyroid hormone generation [GO:0006590]; collagen catabolic process [GO:0030574]; epithelial cell differentiation [GO:0030855]; regulation of apoptotic process [GO:0042981]; symbiont entry into host cell [GO:0046718]; proteolysis involved in protein catabolic process [GO:0051603]; cellular response to thyroid hormone stimulus [GO:0097067]	endopeptidase activity [GO:0004175]; cysteine-type endopeptidase activity [GO:0004197]; protein binding [GO:0005515]; collagen binding [GO:0005518]; peptidase activity [GO:0008233]; cysteine-type peptidase activity [GO:0008234]; hydrolase activity [GO:0016787]; proteoglycan binding [GO:0043394]	extracellular matrix [GO:0031012]; extracellular region [GO:0005576]; extracellular space [GO:0005615]; lysosome [GO:0005764]; plasma membrane [GO:0005886]; external side of plasma membrane [GO:0009897]; membrane [GO:0016020]; apical plasma membrane [GO:0016324]; endolysosome lumen [GO:0036021]; melanosome [GO:0042470]; perinuclear region of cytoplasm [GO:0048471]; extracellular exosome [GO:00700…
Myosin light chain 6B	P14649	MYL6B	P14649: 28.846153846153843%	2.64747	0.0170535	Untreated senescent VSMCs / Untreated proliferating VSMCs	0.00217661	24	1	3.82395	muscle contraction [GO:0006936]; skeletal muscle tissue development [GO:0007519]; muscle filament sliding [GO:0030049]	cytoskeletal motor activity [GO:0003774]; calcium ion binding [GO:0005509]; protein binding [GO:0005515]; structural constituent of muscle [GO:0008307]	cytosol [GO:0005829]; extracellular exosome [GO:0070062]; muscle myosin complex [GO:0005859]; myosin complex [GO:0016459]; unconventional myosin complex [GO:0016461]; myosin II complex [GO:0016460]
Calponin-1	P51911	CNN1	P51911: 27.946127946127948%	2.64703	0.0105387	Untreated senescent VSMCs / Untreated proliferating VSMCs	0.000266274	24	1	4.07007	regulation of smooth muscle contraction [GO:0006940]; actomyosin structure organization [GO:0031032]; negative regulation of vascular associated smooth muscle cell proliferation [GO:1904706]; actin filament organization [GO:0007015]	actin binding [GO:0003779]; protein binding [GO:0005515]; calmodulin binding [GO:0005516]; actin filament binding [GO:0051015]	cytoskeleton [GO:0005856]; focal adhesion [GO:0005925]; actin cytoskeleton [GO:0015629]
V-type proton ATPase subunit D	Q9Y5K8	ATP6V1D	Q9Y5K8: 44.534412955465584%	2.64134	0.0233124	Untreated senescent VSMCs / Untreated proliferating VSMCs	0.00775843	24	1	3.92044	monoatomic ion transport [GO:0006811]; vacuolar acidification [GO:0007035]; lysosomal lumen acidification [GO:0007042]; regulation of macroautophagy [GO:0016241]; cell projection organization [GO:0030030]; endosomal lumen acidification [GO:0048388]; intracellular pH reduction [GO:0051452]; cilium assembly [GO:0060271]; protein localization to cilium [GO:0061512]; Golgi lumen acidification [GO:006…	protein binding [GO:0005515]; proton-transporting ATPase activity, rotational mechanism [GO:0046961]	centrosome [GO:0005813]; cilium [GO:0005929]; extrinsic component of synaptic vesicle membrane [GO:0098850]; Golgi membrane [GO:0000139]; nucleoplasm [GO:0005654]; cytoplasm [GO:0005737]; lysosomal membrane [GO:0005765]; cytosol [GO:0005829]; cytoskeleton [GO:0005856]; plasma membrane [GO:0005886]; endosome membrane [GO:0010008]; membrane [GO:0016020]; clathrin-coated vesicle membrane [GO:0030665…
Mitogen-activated protein kinase kinase kinase 3;Isoform of Q99759, Isoform 2 of Mitogen-activated protein kinase kinase kinase 3	Q99759;Q99759-2	MAP3K3;MAP3K3	Q99759: 3.1948881789137378%; Q99759-2: 3.0441400304414%	2.63961	0.0220551	Untreated senescent VSMCs / Untreated proliferating VSMCs	0.00651568	23	0.958333	4.09238	blood vessel development [GO:0001568]; intracellular signal transduction [GO:0035556]; protein autophosphorylation [GO:0046777]; positive regulation of p38MAPK cascade [GO:1900745]; MAPK cascade [GO:0000165]; positive regulation of canonical NF-kappaB signal transduction [GO:0043123]	nucleotide binding [GO:0000166]; protein kinase activity [GO:0004672]; protein serine/threonine kinase activity [GO:0004674]; MAP kinase kinase kinase activity [GO:0004709]; protein binding [GO:0005515]; ATP binding [GO:0005524]; kinase activity [GO:0016301]; transferase activity [GO:0016740]; metal ion binding [GO:0046872]; protein serine kinase activity [GO:0106310]	cytosol [GO:0005829]; cytoplasm [GO:0005737]
Dual specificity mitogen-activated protein kinase kinase 1	Q02750	MAP2K1	Q02750: 41.475826972010175%	2.63867	0.0194072	Untreated senescent VSMCs / Untreated proliferating VSMCs	0.00417912	24	1	4.24239	endodermal cell differentiation [GO:0035987]; heart development [GO:0007507]; cerebellar cortex formation [GO:0021697]; central nervous system neuron differentiation [GO:0021953]; keratinocyte differentiation [GO:0030216]; thyroid gland development [GO:0030878]; positive regulation of MAPK cascade [GO:0043410]; positive regulation of Ras protein signal transduction [GO:0046579]; thymus developmen…	nucleotide binding [GO:0000166]; protein kinase activity [GO:0004672]; protein serine/threonine kinase activity [GO:0004674]; MAP kinase kinase activity [GO:0004708]; protein serine/threonine/tyrosine kinase activity [GO:0004712]; protein tyrosine kinase activity [GO:0004713]; MAP-kinase scaffold activity [GO:0005078]; protein binding [GO:0005515]; ATP binding [GO:0005524]; kinase activity [GO:00…	postsynaptic density [GO:0014069]; glutamatergic synapse [GO:0098978]; nucleus [GO:0005634]; cytoplasm [GO:0005737]; mitochondrion [GO:0005739]; early endosome [GO:0005769]; late endosome [GO:0005770]; endoplasmic reticulum [GO:0005783]; Golgi apparatus [GO:0005794]; centrosome [GO:0005813]; cytosol [GO:0005829]; cytoskeleton [GO:0005856]; microtubule [GO:0005874]; plasma membrane [GO:0005886]; f…
Vimentin	P08670	VIM	P08670: 87.76824034334764%	2.6372	0.0228262	Untreated senescent VSMCs / Untreated proliferating VSMCs	0.00717631	24	1	5.36028	neuron projection development [GO:0031175]; negative regulation of neuron projection development [GO:0010977]; astrocyte development [GO:0014002]; intermediate filament-based process [GO:0045103]; Bergmann glial cell differentiation [GO:0060020]; lens fiber cell development [GO:0070307]; cellular response to type II interferon [GO:0071346]; positive regulation of gene expression [GO:0010628]; pos…	RNA binding [GO:0003723]; double-stranded RNA binding [GO:0003725]; structural constituent of cytoskeleton [GO:0005200]; structural constituent of eye lens [GO:0005212]; protein binding [GO:0005515]; protein domain specific binding [GO:0019904]; identical protein binding [GO:0042802]; molecular adaptor activity [GO:0060090]; scaffold protein binding [GO:0097110]; keratin filament binding [GO:1990…	nucleus [GO:0005634]; cytoplasm [GO:0005737]; peroxisome [GO:0005777]; microtubule organizing center [GO:0005815]; cytosol [GO:0005829]; cytoskeleton [GO:0005856]; intermediate filament [GO:0005882]; plasma membrane [GO:0005886]; focal adhesion [GO:0005925]; membrane [GO:0016020]; nuclear matrix [GO:0016363]; cell leading edge [GO:0031252]; cell projection [GO:0042995]; neuron projection [GO:0043…
Microtubule-associated protein 1B	P46821	MAP1B	P46821: 46.474878444084275%	2.63553	0.0219868	Untreated senescent VSMCs / Untreated proliferating VSMCs	0.00644876	24	1	4.25867	intracellular transport [GO:0046907]; microtubule bundle formation [GO:0001578]; axonogenesis [GO:0007409]; dendrite development [GO:0016358]; negative regulation of intracellular transport [GO:0032387]; mitochondrion transport along microtubule [GO:0047497]; axon extension [GO:0048675]; establishment of monopolar cell polarity [GO:0061162]; odontoblast differentiation [GO:0071895]; microtubule c…	actin binding [GO:0003779]; structural molecule activity [GO:0005198]; protein binding [GO:0005515]; phospholipid binding [GO:0005543]; microtubule binding [GO:0008017]; protein-containing complex binding [GO:0044877]	postsynapse [GO:0098794]; glutamatergic synapse [GO:0098978]; photoreceptor outer segment [GO:0001750]; cytoplasm [GO:0005737]; cytosol [GO:0005829]; cytoskeleton [GO:0005856]; microtubule [GO:0005874]; plasma membrane [GO:0005886]; postsynaptic density [GO:0014069]; axon [GO:0030424]; dendrite [GO:0030425]; growth cone [GO:0030426]; somatodendritic compartment [GO:0036477]; cell projection [GO:0…
5'-AMP-activated protein kinase catalytic subunit alpha-1;Isoform of Q13131, Isoform 2 of 5'-AMP-activated protein kinase catalytic subunit alpha-1	Q13131;Q13131-2	PRKAA1;PRKAA1	Q13131: 31.305903398926656%; Q13131-2: 30.48780487804878%	2.63373	0.0194901	Untreated senescent VSMCs / Untreated proliferating VSMCs	0.00421574	24	1	4.02626	autophagosome assembly [GO:0000045]; cytoplasmic translation [GO:0002181]; negative regulation of T cell mediated immune response to tumor cell [GO:0002841]; positive regulation of T cell mediated immune response to tumor cell [GO:0002842]; glucose metabolic process [GO:0006006]; phosphatidylethanolamine biosynthetic process [GO:0006646]; phosphatidylcholine biosynthetic process [GO:0006656]; aut…	nucleotide binding [GO:0000166]; chromatin binding [GO:0003682]; protein kinase activity [GO:0004672]; protein serine/threonine kinase activity [GO:0004674]; AMP-activated protein kinase activity [GO:0004679]; cAMP-dependent protein kinase activity [GO:0004691]; protein binding [GO:0005515]; ATP binding [GO:0005524]; kinase activity [GO:0016301]; transferase activity [GO:0016740]; protein-contain…	chromatin [GO:0000785]; cytoplasm [GO:0005737]; nucleus [GO:0005634]; nucleoplasm [GO:0005654]; cytosol [GO:0005829]; cilium [GO:0005929]; apical plasma membrane [GO:0016324]; nuclear speck [GO:0016607]; axon [GO:0030424]; dendrite [GO:0030425]; ciliary basal body [GO:0036064]; neuronal cell body [GO:0043025]; nucleotide-activated protein kinase complex [GO:0031588]; protein-containing complex [G…
Uroporphyrinogen-III synthase	P10746	Mgu	P10746: 49.056603773584904%	2.63369	0.0381194	Untreated senescent VSMCs / Untreated proliferating VSMCs	0.0194916	22	0.916667	4.06126	porphyrin-containing compound biosynthetic process [GO:0006779]; uroporphyrinogen III biosynthetic process [GO:0006780]; protoporphyrinogen IX biosynthetic process [GO:0006782]; heme biosynthetic process [GO:0006783]; heme A biosynthetic process [GO:0006784]; heme B biosynthetic process [GO:0006785]; tetrapyrrole biosynthetic process [GO:0033014]; heme O biosynthetic process [GO:0048034]; respons…	uroporphyrinogen-III synthase activity [GO:0004852]; folic acid binding [GO:0005542]; lyase activity [GO:0016829]	cytosol [GO:0005829]; cytoplasm [GO:0005737]; mitochondrion [GO:0005739]
GPI-anchor transamidase component PIGS;Isoform of Q96S52, Isoform 2 of GPI-anchor transamidase component PIGS	Q96S52;Q96S52-2	PIGS;PIGS	Q96S52: 1.2612612612612613%; Q96S52-2: 1.2797074954296161%	2.63337	0.1385	Untreated senescent VSMCs / Untreated proliferating VSMCs	0.105293	17	0.708333	3.94732	GPI anchor biosynthetic process [GO:0006506]; attachment of GPI anchor to protein [GO:0016255]; GPI anchored protein biosynthesis [GO:0180046]	protein binding [GO:0005515]	endoplasmic reticulum [GO:0005783]; endoplasmic reticulum membrane [GO:0005789]; membrane [GO:0016020]; GPI-anchor transamidase complex [GO:0042765]
Isoform of Q9P0K7, Isoform 4 of Ankycorbin	Q9P0K7-4	RAI14	Q9P0K7-4: 49.31650893796004%	2.63268	0.024557	Untreated senescent VSMCs / Untreated proliferating VSMCs	0.00879611	24	1	4.11302	spermatogenesis [GO:0007283]; cell differentiation [GO:0030154]	actin binding [GO:0003779]; protein binding [GO:0005515]	fibrillar center [GO:0001650]; stress fiber [GO:0001725]; nucleus [GO:0005634]; nucleoplasm [GO:0005654]; cytoplasm [GO:0005737]; cytosol [GO:0005829]; cytoskeleton [GO:0005856]; cell cortex [GO:0005938]; anchoring junction [GO:0070161]
Growth/differentiation factor 10	P55107	GDF10	P55107: 1.4644351464435146%	2.63036	0.0192447	Untreated senescent VSMCs / Untreated proliferating VSMCs	0.00402494	18	0.75	4.95745	negative regulation of ossification [GO:0030279]; skeletal system development [GO:0001501]; ossification [GO:0001503]; osteoblast differentiation [GO:0001649]; transforming growth factor beta receptor signaling pathway [GO:0007179]; cerebellum development [GO:0021549]; regulation of ossification [GO:0030278]; ovulation cycle [GO:0042698]; fat cell differentiation [GO:0045444]; positive regulation…	cytokine activity [GO:0005125]; growth factor activity [GO:0008083]; protein serine/threonine kinase activator activity [GO:0043539]	extracellular region [GO:0005576]; extracellular space [GO:0005615]; extracellular matrix [GO:0031012]
Mitochondrial import receptor subunit TOM34	Q15785	TOMM34	Q15785: 51.7799352750809%	2.62838	0.0212248	Untreated senescent VSMCs / Untreated proliferating VSMCs	0.00586531	24	1	4.06859	protein targeting to mitochondrion [GO:0006626]	protein binding [GO:0005515]; heat shock protein binding [GO:0031072]	nucleus [GO:0005634]; cytoplasm [GO:0005737]; mitochondrion [GO:0005739]; mitochondrial outer membrane [GO:0005741]; cytosol [GO:0005829]; membrane [GO:0016020]
Glutathione S-transferase Mu 2	P28161	GSTM2	P28161: 72.01834862385321%	2.62806	0.0203043	Untreated senescent VSMCs / Untreated proliferating VSMCs	0.00471527	24	1	4.14217	lipid metabolic process [GO:0006629]; glutathione metabolic process [GO:0006749]; regulation of release of sequestered calcium ion into cytosol by sarcoplasmic reticulum [GO:0010880]; regulation of cardiac muscle contraction by regulation of the release of sequestered calcium ion [GO:0010881]; regulation of skeletal muscle contraction by regulation of release of sequestered calcium ion [GO:001480…	glutathione transferase activity [GO:0004364]; glutathione peroxidase activity [GO:0004602]; fatty acid binding [GO:0005504]; protein binding [GO:0005515]; transferase activity [GO:0016740]; calcium channel inhibitor activity [GO:0019855]; enzyme binding [GO:0019899]; identical protein binding [GO:0042802]; protein homodimerization activity [GO:0042803]; glutathione binding [GO:0043295]; transmem…	cytoplasm [GO:0005737]; cytosol [GO:0005829]; sarcoplasmic reticulum [GO:0016529]; extracellular exosome [GO:0070062]
ATP-dependent Clp protease proteolytic subunit, mitochondrial	Q16740	CLPP	Q16740: 37.18411552346571%	2.62792	0.0228685	Untreated senescent VSMCs / Untreated proliferating VSMCs	0.00722447	24	1	4.00057	proteolysis [GO:0006508]; membrane protein proteolysis [GO:0033619]; mitochondrial protein catabolic process [GO:0035694]; proteolysis involved in protein catabolic process [GO:0051603]; protein quality control for misfolded or incompletely synthesized proteins [GO:0006515]	endopeptidase activity [GO:0004175]; ATP-dependent peptidase activity [GO:0004176]; serine-type endopeptidase activity [GO:0004252]; protein binding [GO:0005515]; peptidase activity [GO:0008233]; serine-type peptidase activity [GO:0008236]; hydrolase activity [GO:0016787]; identical protein binding [GO:0042802]; ATPase binding [GO:0051117]	mitochondrion [GO:0005739]; mitochondrial matrix [GO:0005759]; endopeptidase Clp complex [GO:0009368]
Retinol-binding protein 1	P09455	RBP1	P09455: 68.14814814814815%	2.62681	0.0100516	Untreated senescent VSMCs / Untreated proliferating VSMCs	7.67986e-05	24	1	3.90645	retinoic acid biosynthetic process [GO:0002138]; vitamin A metabolic process [GO:0006776]; lipid homeostasis [GO:0055088]; fatty acid transport [GO:0015908]	retinoid binding [GO:0005501]; protein binding [GO:0005515]; lipid binding [GO:0008289]; retinal binding [GO:0016918]; retinol binding [GO:0019841]; all-trans-retinol binding [GO:1904768]; fatty acid binding [GO:0005504]	nucleoplasm [GO:0005654]; cytoplasm [GO:0005737]; lipid droplet [GO:0005811]; cytosol [GO:0005829]; nucleus [GO:0005634]
Charged multivesicular body protein 4b	Q9H444	CHMP4B	Q9H444: 59.82142857142857%	2.62573	0.0231765	Untreated senescent VSMCs / Untreated proliferating VSMCs	0.00756596	24	1	4.0591	mitotic cytokinesis [GO:0000281]; plasma membrane repair [GO:0001778]; post-translational protein targeting to endoplasmic reticulum membrane [GO:0006620]; autophagy [GO:0006914]; nucleus organization [GO:0006997]; vacuolar transport [GO:0007034]; mitotic metaphase chromosome alignment [GO:0007080]; exit from mitosis [GO:0010458]; regulation of centrosome duplication [GO:0010824]; protein transpo…	protein binding [GO:0005515]; identical protein binding [GO:0042802]; protein homodimerization activity [GO:0042803]; cadherin binding [GO:0045296]	autophagosome membrane [GO:0000421]; kinetochore [GO:0000776]; nucleus [GO:0005634]; nuclear envelope [GO:0005635]; cytoplasm [GO:0005737]; lysosomal membrane [GO:0005765]; endosome [GO:0005768]; kinetochore microtubule [GO:0005828]; cytosol [GO:0005829]; plasma membrane [GO:0005886]; cytoplasmic side of plasma membrane [GO:0009898]; membrane [GO:0016020]; midbody [GO:0030496]; late endosome memb…
CTP synthase 1	P17812	CTPS1	P17812: 55.499153976311334%	2.62544	0.0176065	Untreated senescent VSMCs / Untreated proliferating VSMCs	0.00265177	24	1	4.20479	immune system process [GO:0002376]; nucleobase-containing compound metabolic process [GO:0006139]; pyrimidine nucleotide biosynthetic process [GO:0006221]; CTP biosynthetic process [GO:0006241]; response to xenobiotic stimulus [GO:0009410]; T cell proliferation [GO:0042098]; B cell proliferation [GO:0042100]; 'de novo' CTP biosynthetic process [GO:0044210]; small molecule metabolic process [GO:00…	nucleotide binding [GO:0000166]; CTP synthase activity [GO:0003883]; protein binding [GO:0005515]; ATP binding [GO:0005524]; ligase activity [GO:0016874]; identical protein binding [GO:0042802]	nucleus [GO:0005634]; cytoplasm [GO:0005737]; cytosol [GO:0005829]; membrane [GO:0016020]; cytoophidium [GO:0097268]
Enoyl-CoA delta isomerase 2;Isoform of O75521, Isoform 2 of Enoyl-CoA delta isomerase 2	O75521;O75521-2	ECI2;ECI2	O75521: 37.56345177664975%; O75521-2: 41.22562674094708%	2.62421	0.0136521	Untreated senescent VSMCs / Untreated proliferating VSMCs	0.00106937	24	1	4.0518	fatty acid beta-oxidation [GO:0006635]; fatty acid catabolic process [GO:0009062]	fatty-acyl-CoA binding [GO:0000062]; delta(3)-delta(2)-enoyl-CoA isomerase activity [GO:0004165]; protein binding [GO:0005515]; isomerase activity [GO:0016853]	mitochondrion [GO:0005739]; peroxisome [GO:0005777]; peroxisomal matrix [GO:0005782]; cytosol [GO:0005829]; membrane [GO:0016020]
Syntaxin-12	Q86Y82	STX12	Q86Y82: 39.130434782608695%	2.62321	0.01791	Untreated senescent VSMCs / Untreated proliferating VSMCs	0.00291812	24	1	4.22877	autophagosome assembly [GO:0000045]; intracellular protein transport [GO:0006886]; protein transport [GO:0015031]; vesicle-mediated transport [GO:0016192]; endocytic recycling [GO:0032456]; cholesterol efflux [GO:0033344]; protein stabilization [GO:0050821]; regulation of biological quality [GO:0065008]; vesicle docking [GO:0048278]; vesicle fusion [GO:0006906]	SNAP receptor activity [GO:0005484]; protein binding [GO:0005515]; SNARE binding [GO:0000149]	BLOC-1 complex [GO:0031083]; Golgi membrane [GO:0000139]; phagophore assembly site [GO:0000407]; nucleoplasm [GO:0005654]; endosome [GO:0005768]; Golgi apparatus [GO:0005794]; endosome membrane [GO:0010008]; endomembrane system [GO:0012505]; membrane [GO:0016020]; cytoplasmic vesicle [GO:0031410]; early endosome membrane [GO:0031901]; vesicle [GO:0031982]; membrane raft [GO:0045121]; phagocytic v…
Isoform of Q8N3V7, Isoform 2 of Synaptopodin	Q8N3V7-2	SYNPO	Q8N3V7-2: 29.346622369878183%	2.62201	0.0269863	Untreated senescent VSMCs / Untreated proliferating VSMCs	0.010931	24	1	3.82269	positive regulation of actin filament bundle assembly [GO:0032233]; regulation of stress fiber assembly [GO:0051492]; spine apparatus assembly [GO:1905355]	actin binding [GO:0003779]; protein binding [GO:0005515]	spine apparatus [GO:0097444]; glutamatergic synapse [GO:0098978]; cytoplasm [GO:0005737]; cytosol [GO:0005829]; cytoskeleton [GO:0005856]; plasma membrane [GO:0005886]; bicellular tight junction [GO:0005923]; postsynaptic density [GO:0014069]; actin cytoskeleton [GO:0015629]; cell projection [GO:0042995]; dendritic spine [GO:0043197]; perikaryon [GO:0043204]; organelle [GO:0043226]; synapse [GO:0…
Procollagen galactosyltransferase 1	Q8NBJ5	COLGALT1	Q8NBJ5: 43.247588424437296%	2.62021	0.0203375	Untreated senescent VSMCs / Untreated proliferating VSMCs	0.00482482	24	1	4.376	protein O-linked glycosylation [GO:0006493]; collagen fibril organization [GO:0030199]; positive regulation of collagen fibril organization [GO:1904028]	transferase activity [GO:0016740]; glycosyltransferase activity [GO:0016757]; procollagen galactosyltransferase activity [GO:0050211]	endoplasmic reticulum [GO:0005783]; endoplasmic reticulum lumen [GO:0005788]; membrane [GO:0016020]
Phospholipid hydroperoxide glutathione peroxidase GPX4;Isoform of P36969, Isoform Cytoplasmic of Phospholipid hydroperoxide glutathione peroxidase GPX4	P36969;P36969-2	GPX4;GPX4	P36969: 48.73096446700508%; P36969-2: 56.470588235294116%	2.61854	0.0203043	Untreated senescent VSMCs / Untreated proliferating VSMCs	0.00473905	24	1	4.3195	chromatin organization [GO:0006325]; apoptotic process [GO:0006915]; spermatogenesis [GO:0007283]; dendrite development [GO:0016358]; cerebellum development [GO:0021549]; response to lipopolysaccharide [GO:0032496]; multicellular organism growth [GO:0035264]; lipid metabolic process [GO:0006629]; phospholipid metabolic process [GO:0006644]; response to oxidative stress [GO:0006979]; arachidonate …	peroxidase activity [GO:0004601]; glutathione peroxidase activity [GO:0004602]; protein binding [GO:0005515]; selenium binding [GO:0008430]; oxidoreductase activity [GO:0016491]; identical protein binding [GO:0042802]; phospholipid-hydroperoxide glutathione peroxidase activity [GO:0047066]	nucleus [GO:0005634]; nuclear envelope [GO:0005635]; cytoplasm [GO:0005737]; mitochondrion [GO:0005739]; cytosol [GO:0005829]; extracellular exosome [GO:0070062]; protein-containing complex [GO:0032991]
MOB kinase activator 2;Isoform of Q70IA6, Isoform 2 of MOB kinase activator 2;Isoform of Q70IA6, Isoform 3 of MOB kinase activator 2	Q70IA6;Q70IA6-2;Q70IA6-3	MOB2;MOB2;MOB2	Q70IA6: 17.29957805907173%; Q70IA6-2: 28.87323943661972%; Q70IA6-3: 15.298507462686567%	2.61754	0.0183822	Untreated senescent VSMCs / Untreated proliferating VSMCs	0.00335536	23	0.958333	3.89942	signal transduction [GO:0007165]	protein binding [GO:0005515]; metal ion binding [GO:0046872]; protein kinase activator activity [GO:0030295]	nucleus [GO:0005634]; nucleoplasm [GO:0005654]; nucleolus [GO:0005730]; cytoplasm [GO:0005737]; cytosol [GO:0005829]; perinuclear region of cytoplasm [GO:0048471]
Transgelin-3	Q9UI15	TAGLN3	Q9UI15: 70.85427135678391%	2.61742	0.0174029	Untreated senescent VSMCs / Untreated proliferating VSMCs	0.00240704	24	1	4.15948	negative regulation of transcription by RNA polymerase II [GO:0000122]; central nervous system development [GO:0007417]; actin filament organization [GO:0007015]	protein binding [GO:0005515]; actin filament binding [GO:0051015]	synapse [GO:0045202]; nucleus [GO:0005634]; actin cytoskeleton [GO:0015629]
Methyltransferase-like 26	Q96S19	METTL26	Q96S19: 63.725490196078425%	2.61615	0.0290538	Untreated senescent VSMCs / Untreated proliferating VSMCs	0.0127767	24	1	4.04212
Protein S100-A16	Q96FQ6	S100A16	Q96FQ6: 45.63106796116505%	2.61576	0.0202653	Untreated senescent VSMCs / Untreated proliferating VSMCs	0.0046355	24	1	4.25315	response to calcium ion [GO:0051592]	RNA binding [GO:0003723]; calcium ion binding [GO:0005509]; protein binding [GO:0005515]; identical protein binding [GO:0042802]; protein homodimerization activity [GO:0042803]; metal ion binding [GO:0046872]; calcium-dependent protein binding [GO:0048306]	extracellular space [GO:0005615]; nucleus [GO:0005634]; nucleolus [GO:0005730]; cytoplasm [GO:0005737]; cytosol [GO:0005829]; plasma membrane [GO:0005886]; extracellular exosome [GO:0070062]; perinuclear region of cytoplasm [GO:0048471]
Sarcoplasmic/endoplasmic reticulum calcium ATPase 2	P16615	ATP2A2	P16615: 34.16506717850288%	2.61557	0.0271287	Untreated senescent VSMCs / Untreated proliferating VSMCs	0.0110349	24	1	4.26021	regulation of the force of heart contraction [GO:0002026]; intracellular calcium ion homeostasis [GO:0006874]; ER-nucleus signaling pathway [GO:0006984]; positive regulation of cardiac muscle cell apoptotic process [GO:0010666]; transition between fast and slow fiber [GO:0014883]; cardiac muscle hypertrophy in response to stress [GO:0014898]; positive regulation of endoplasmic reticulum calcium i…	nucleotide binding [GO:0000166]; calcium channel regulator activity [GO:0005246]; P-type calcium transporter activity [GO:0005388]; calcium ion binding [GO:0005509]; protein binding [GO:0005515]; ATP binding [GO:0005524]; ATP hydrolysis activity [GO:0016887]; enzyme binding [GO:0019899]; transmembrane transporter binding [GO:0044325]; S100 protein binding [GO:0044548]; metal ion binding [GO:00468…	intercalated disc [GO:0014704]; endoplasmic reticulum [GO:0005783]; endoplasmic reticulum membrane [GO:0005789]; plasma membrane [GO:0005886]; longitudinal sarcoplasmic reticulum [GO:0014801]; membrane [GO:0016020]; sarcoplasmic reticulum [GO:0016529]; platelet dense tubular network membrane [GO:0031095]; sarcoplasmic reticulum membrane [GO:0033017]; ribbon synapse [GO:0097470]; calcium ion-trans…
Pyruvate dehydrogenase E1 component subunit beta, mitochondrial;Isoform of P11177, Isoform 2 of Pyruvate dehydrogenase E1 component subunit beta, mitochondrial	P11177;P11177-2	PDHB;PDHB	P11177: 38.99721448467967%; P11177-2: 41.05571847507331%	2.61386	0.0116347	Untreated senescent VSMCs / Untreated proliferating VSMCs	0.000340727	24	1	4.02044	pyruvate decarboxylation to acetyl-CoA [GO:0006086]; glucose metabolic process [GO:0006006]; tricarboxylic acid cycle [GO:0006099]; purine-containing compound biosynthetic process [GO:0072522]	pyruvate dehydrogenase (acetyl-transferring) activity [GO:0004739]; protein binding [GO:0005515]; oxidoreductase activity [GO:0016491]; metal ion binding [GO:0046872]	mitochondrion [GO:0005739]; nucleus [GO:0005634]; nucleoplasm [GO:0005654]; mitochondrial matrix [GO:0005759]; pyruvate dehydrogenase complex [GO:0045254]
FAS-associated death domain protein	Q13158	FADD	Q13158: 28.846153846153843%	2.6137	0.0126129	Untreated senescent VSMCs / Untreated proliferating VSMCs	0.000739428	24	1	4.10301	extrinsic apoptotic signaling pathway via death domain receptors [GO:0008625]; negative regulation of necroptotic process [GO:0060546]; motor neuron apoptotic process [GO:0097049]; extrinsic apoptotic signaling pathway [GO:0097191]; extrinsic apoptotic signaling pathway in absence of ligand [GO:0097192]; positive regulation of extrinsic apoptotic signaling pathway [GO:2001238]; positive regulatio…	protease binding [GO:0002020]; death receptor binding [GO:0005123]; tumor necrosis factor receptor binding [GO:0005164]; protein binding [GO:0005515]; protein-macromolecule adaptor activity [GO:0030674]; tumor necrosis factor receptor superfamily binding [GO:0032813]; receptor serine/threonine kinase binding [GO:0033612]; signaling adaptor activity [GO:0035591]; death effector domain binding [GO:…	cytoplasmic side of plasma membrane [GO:0009898]; cytoplasm [GO:0005737]; cytosol [GO:0005829]; plasma membrane [GO:0005886]; cell body [GO:0044297]; death-inducing signaling complex [GO:0031264]; CD95 death-inducing signaling complex [GO:0031265]; protein-containing complex [GO:0032991]; ripoptosome [GO:0097342]
Egl nine homolog 1	Q9GZT9	EGLN1	Q9GZT9: 38.26291079812207%	2.61349	0.0183822	Untreated senescent VSMCs / Untreated proliferating VSMCs	0.00336149	24	1	3.91382	cardiac muscle tissue morphogenesis [GO:0055008]; heart trabecula formation [GO:0060347]; ventricular septum morphogenesis [GO:0060412]; labyrinthine layer development [GO:0060711]; response to hypoxia [GO:0001666]; intracellular iron ion homeostasis [GO:0006879]; intracellular oxygen homeostasis [GO:0032364]; regulation of angiogenesis [GO:0045765]; positive regulation of transcription by RNA po…	enzyme inhibitor activity [GO:0004857]; iron ion binding [GO:0005506]; protein binding [GO:0005515]; ferrous iron binding [GO:0008198]; zinc ion binding [GO:0008270]; oxidoreductase activity [GO:0016491]; oxidoreductase activity, acting on paired donors, with incorporation or reduction of molecular oxygen [GO:0016705]; 2-oxoglutarate-dependent dioxygenase activity [GO:0016706]; enzyme binding [GO…	postsynaptic density [GO:0014069]; glutamatergic synapse [GO:0098978]; nucleus [GO:0005634]; cytoplasm [GO:0005737]; cytosol [GO:0005829]
Glutathione S-transferase kappa 1	Q9Y2Q3	GSTK1	Q9Y2Q3: 57.9646017699115%	2.61292	0.0105387	Untreated senescent VSMCs / Untreated proliferating VSMCs	0.000270276	24	1	4.04483	glutathione metabolic process [GO:0006749]; epithelial cell differentiation [GO:0030855]; cellular oxidant detoxification [GO:0098869]	glutathione transferase activity [GO:0004364]; glutathione peroxidase activity [GO:0004602]; protein binding [GO:0005515]; oxidoreductase activity [GO:0016491]; transferase activity [GO:0016740]	cytoplasm [GO:0005737]; mitochondrion [GO:0005739]; mitochondrial matrix [GO:0005759]; peroxisome [GO:0005777]; peroxisomal matrix [GO:0005782]; cytosol [GO:0005829]; membrane [GO:0016020]; extracellular exosome [GO:0070062]
Adenosine 5'-monophosphoramidase HINT3	Q9NQE9	HINT3	Q9NQE9: 53.2967032967033%	2.61217	0.0156305	Untreated senescent VSMCs / Untreated proliferating VSMCs	0.00178509	19	0.791667	4.14844		nucleotide binding [GO:0000166]; catalytic activity [GO:0003824]; hydrolase activity [GO:0016787]; identical protein binding [GO:0042802]; adenosine 5'-monophosphoramidase activity [GO:0043530]	nucleus [GO:0005634]; cytoplasm [GO:0005737]; mitochondrion [GO:0005739]
Leucine-rich repeat flightless-interacting protein 2	Q9Y608	LRRFIP2	Q9Y608: 20.249653259361995%	2.61201	0.0263109	Untreated senescent VSMCs / Untreated proliferating VSMCs	0.0102524	24	1	4.05781	regulation of DNA-templated transcription [GO:0006355]; Wnt signaling pathway [GO:0016055]	protein binding [GO:0005515]; LRR domain binding [GO:0030275]
Death-associated protein 1	P51397	DAP	P51397: 67.64705882352942%	2.61132	0.0148269	Untreated senescent VSMCs / Untreated proliferating VSMCs	0.0014888	24	1	4.05733	apoptotic process [GO:0006915]; regulation of translation [GO:0006417]; autophagy [GO:0006914]; negative regulation of autophagy [GO:0010507]; apoptotic signaling pathway [GO:0097190]; ribosome hibernation [GO:0141014]	ribosome binding [GO:0043022]
ATP synthase F(1) complex subunit gamma, mitochondrial;Isoform of P36542, Isoform Heart of ATP synthase F(1) complex subunit gamma, mitochondrial	P36542;P36542-2	ATP5F1C;ATP5F1C	P36542: 27.516778523489933%; P36542-2: 27.609427609427613%	2.61124	0.0242438	Untreated senescent VSMCs / Untreated proliferating VSMCs	0.00854317	24	1	4.42225	oxidative phosphorylation [GO:0006119]; ATP biosynthetic process [GO:0006754]; monoatomic ion transport [GO:0006811]; proton motive force-driven ATP synthesis [GO:0015986]; proton motive force-driven mitochondrial ATP synthesis [GO:0042776]; proton transmembrane transport [GO:1902600]	ATP hydrolysis activity [GO:0016887]; proton-transporting ATP synthase activity, rotational mechanism [GO:0046933]; RNA binding [GO:0003723]; protein binding [GO:0005515]	mitochondrion [GO:0005739]; mitochondrial inner membrane [GO:0005743]; mitochondrial matrix [GO:0005759]; membrane [GO:0016020]; proton-transporting ATP synthase complex [GO:0045259]
Caspase-7;Isoform of P55210, Isoform Alpha' of Caspase-7	P55210;P55210-3	CASP7;CASP7	P55210: 27.722772277227726%; P55210-3: 25%	2.61074	0.036589	Untreated senescent VSMCs / Untreated proliferating VSMCs	0.0183963	24	1	3.907	defense response to bacterium [GO:0042742]; positive regulation of plasma membrane repair [GO:1905686]; negative regulation of transcription by RNA polymerase II [GO:0000122]; plasma membrane repair [GO:0001778]; regulation of transcription by RNA polymerase II [GO:0006357]; heart development [GO:0007507]; response to UV [GO:0009411]; protein processing [GO:0016485]; protein catabolic process [GO…	RNA binding [GO:0003723]; catalytic activity [GO:0003824]; aspartic-type endopeptidase activity [GO:0004190]; cysteine-type endopeptidase activity [GO:0004197]; protein binding [GO:0005515]; peptidase activity [GO:0008233]; cysteine-type peptidase activity [GO:0008234]; hydrolase activity [GO:0016787]	extracellular space [GO:0005615]; nucleus [GO:0005634]; cytoplasm [GO:0005737]; cytosol [GO:0005829]; fibrillar center [GO:0001650]; extracellular region [GO:0005576]; nucleoplasm [GO:0005654]; plasma membrane [GO:0005886]
Centrosome-associated protein CEP250;Isoform of Q9BV73, Isoform 2 of Centrosome-associated protein CEP250	Q9BV73;Q9BV73-2	CEP250;CEP250	Q9BV73: 1.0647010647010646%; Q9BV73-2: 1.0896898575020955%	2.61029	0.192058	Untreated senescent VSMCs / Untreated proliferating VSMCs	0.154067	21	0.875	4.30983	mitotic cell cycle [GO:0000278]; intracellular protein localization [GO:0008104]; centriole-centriole cohesion [GO:0010457]; cell projection organization [GO:0030030]; regulation of centriole-centriole cohesion [GO:0030997]; protein localization to organelle [GO:0033365]; detection of light stimulus involved in visual perception [GO:0050908]; cilium assembly [GO:0060271]; protein localization to …	protein binding [GO:0005515]; protein domain specific binding [GO:0019904]	centriole [GO:0005814]; photoreceptor outer segment [GO:0001750]; photoreceptor inner segment [GO:0001917]; cytoplasm [GO:0005737]; centrosome [GO:0005813]; microtubule organizing center [GO:0005815]; cytosol [GO:0005829]; cytoskeleton [GO:0005856]; cilium [GO:0005929]; spindle pole centrosome [GO:0031616]; ciliary basal body [GO:0036064]; cell projection [GO:0042995]; perinuclear region of cytop…
Carboxypeptidase Z	Q66K79	CPZ	Q66K79: 21.165644171779142%	2.60882	0.0100516	Untreated senescent VSMCs / Untreated proliferating VSMCs	0.000129313	19	0.791667	4.27291	proteolysis [GO:0006508]; Wnt signaling pathway [GO:0016055]; peptide metabolic process [GO:0006518]; protein processing [GO:0016485]	carboxypeptidase activity [GO:0004180]; metallocarboxypeptidase activity [GO:0004181]; peptidase activity [GO:0008233]; metallopeptidase activity [GO:0008237]; zinc ion binding [GO:0008270]; hydrolase activity [GO:0016787]; metal ion binding [GO:0046872]	extracellular region [GO:0005576]; extracellular space [GO:0005615]
Aldehyde dehydrogenase, mitochondrial	P05091	ALDH2	P05091: 50.09671179883946%	2.60838	0.0265517	Untreated senescent VSMCs / Untreated proliferating VSMCs	0.0105121	24	1	3.98665	carbohydrate metabolic process [GO:0005975]; alcohol metabolic process [GO:0006066]; ethanol catabolic process [GO:0006068]; nitroglycerin metabolic process [GO:0018937]; aldehyde catabolic process [GO:0046185]; regulation of dopamine biosynthetic process [GO:1903179]; regulation of serotonin biosynthetic process [GO:1905627]; ethanol metabolic process [GO:0006067]; cellular detoxification of ald…	aldehyde dehydrogenase (NAD+) activity [GO:0004029]; aldehyde dehydrogenase [NAD(P)+] activity [GO:0004030]; phenylacetaldehyde dehydrogenase (NAD+) activity [GO:0008957]; electron transfer activity [GO:0009055]; oxidoreductase activity [GO:0016491]; oxidoreductase activity, acting on the aldehyde or oxo group of donors, NAD or NADP as acceptor [GO:0016620]; NAD binding [GO:0051287]; carboxyleste…	mitochondrion [GO:0005739]; mitochondrial matrix [GO:0005759]; extracellular exosome [GO:0070062]
Peptidyl-tRNA hydrolase 2, mitochondrial	Q9Y3E5	PTRH2	Q9Y3E5: 39.66480446927375%	2.60759	0.226359	Untreated senescent VSMCs / Untreated proliferating VSMCs	0.186757	20	0.833333	4.17183	apoptotic process [GO:0006915]; negative regulation of gene expression [GO:0010629]; positive regulation of anoikis [GO:2000210]; negative regulation of anoikis [GO:2000811]	peptidyl-tRNA hydrolase activity [GO:0004045]; protein binding [GO:0005515]; hydrolase activity [GO:0016787]	mitochondrion [GO:0005739]; mitochondrial outer membrane [GO:0005741]; cytosol [GO:0005829]; membrane [GO:0016020]
Glutaredoxin-1	P35754	GLRX	P35754: 43.39622641509434%	2.60695	0.0263133	Untreated senescent VSMCs / Untreated proliferating VSMCs	0.0102847	24	1	4.31778	nucleobase-containing small molecule interconversion [GO:0015949]; positive regulation of membrane potential [GO:0045838]	protein binding [GO:0005515]; disulfide oxidoreductase activity [GO:0015036]; glutathione disulfide oxidoreductase activity [GO:0015038]; sodium channel regulator activity [GO:0017080]	nucleus [GO:0005634]; cytoplasm [GO:0005737]; cytosol [GO:0005829]; extracellular exosome [GO:0070062]
Inosine triphosphate pyrophosphatase	Q9BY32	ITPA	Q9BY32: 43.29896907216495%	2.60549	0.0170799	Untreated senescent VSMCs / Untreated proliferating VSMCs	0.00221771	24	1	4.13905	ITP catabolic process [GO:0006193]; chromosome organization [GO:0051276]; nucleotide metabolic process [GO:0009117]; nucleoside triphosphate catabolic process [GO:0009143]; deoxyribonucleoside triphosphate catabolic process [GO:0009204]	nucleotide binding [GO:0000166]; hydrolase activity [GO:0016787]; dITP diphosphatase activity [GO:0035870]; ITP diphosphatase activity [GO:0036220]; XTP diphosphatase activity [GO:0036222]; identical protein binding [GO:0042802]; metal ion binding [GO:0046872]; nucleoside triphosphate diphosphatase activity [GO:0047429]	nucleoplasm [GO:0005654]; cytoplasm [GO:0005737]; cytosol [GO:0005829]
Oxysterol-binding protein-related protein 3	Q9H4L5	OSBPL3	Q9H4L5: 39.79706877113867%	2.60439	0.0126647	Untreated senescent VSMCs / Untreated proliferating VSMCs	0.000773358	24	1	3.80979	bile acid biosynthetic process [GO:0006699]; lipid transport [GO:0006869]; sterol transport [GO:0015918]	protein binding [GO:0005515]; lipid binding [GO:0008289]; cholesterol binding [GO:0015485]; sterol transfer activity [GO:0120015]	nucleus [GO:0005634]; cytoplasm [GO:0005737]; endoplasmic reticulum [GO:0005783]; endoplasmic reticulum membrane [GO:0005789]; cytosol [GO:0005829]; plasma membrane [GO:0005886]; membrane [GO:0016020]; nuclear membrane [GO:0031965]; filopodium tip [GO:0032433]; cell projection [GO:0042995]; perinuclear endoplasmic reticulum [GO:0097038]
Succinate dehydrogenase [ubiquinone] flavoprotein subunit, mitochondrial;Isoform of P31040, Isoform 2 of Succinate dehydrogenase [ubiquinone] flavoprotein subunit, mitochondrial	P31040;P31040-2	SDHA;SDHA	P31040: 32.37951807228915%; P31040-2: 34.9025974025974%	2.60367	0.032196	Untreated senescent VSMCs / Untreated proliferating VSMCs	0.0152143	24	1	4.15796	tricarboxylic acid cycle [GO:0006099]; succinate metabolic process [GO:0006105]; mitochondrial electron transport, succinate to ubiquinone [GO:0006121]; nervous system development [GO:0007399]; electron transport chain [GO:0022900]; respiratory electron transport chain [GO:0022904]; proton motive force-driven mitochondrial ATP synthesis [GO:0042776]	succinate dehydrogenase (quinone) activity [GO:0008177]; protein binding [GO:0005515]; oxidoreductase activity [GO:0016491]; oxidoreductase activity, acting on the CH-CH group of donors [GO:0016627]; flavin adenine dinucleotide binding [GO:0050660]; electron transfer activity [GO:0009055]	nucleolus [GO:0005730]; mitochondrion [GO:0005739]; mitochondrial inner membrane [GO:0005743]; mitochondrial matrix [GO:0005759]; membrane [GO:0016020]; respiratory chain complex II (succinate dehydrogenase) [GO:0045273]
Nestin	P48681	NES	P48681: 37.631091918568785%	2.60356	0.0209525	Untreated senescent VSMCs / Untreated proliferating VSMCs	0.00554278	24	1	4.22164	neuron apoptotic process [GO:0051402]; nervous system development [GO:0007399]; negative regulation of neuron apoptotic process [GO:0043524]; cell projection morphogenesis [GO:0048858]; G2/M transition of mitotic cell cycle [GO:0000086]; central nervous system development [GO:0007417]; brain development [GO:0007420]; positive regulation of intermediate filament depolymerization [GO:0030844]; embr…	protein binding [GO:0005515]; intermediate filament binding [GO:0019215]; CCR5 chemokine receptor binding [GO:0031730]	cytoplasm [GO:0005737]; intermediate filament [GO:0005882]; intermediate filament cytoskeleton [GO:0045111]
Calpain-1 catalytic subunit	P07384	CAPN1	P07384: 51.68067226890757%	2.60262	0.0230154	Untreated senescent VSMCs / Untreated proliferating VSMCs	0.00736089	24	1	4.19703	NMDA selective glutamate receptor signaling pathway [GO:0098989]; proteolysis [GO:0006508]; receptor catabolic process [GO:0032801]; mammary gland involution [GO:0060056]; positive regulation of cell population proliferation [GO:0008284]; regulation of macroautophagy [GO:0016241]; regulation of catalytic activity [GO:0050790]; self proteolysis [GO:0097264]	calcium-dependent cysteine-type endopeptidase activity [GO:0004198]; calcium ion binding [GO:0005509]; protein binding [GO:0005515]; peptidase activity [GO:0008233]; cysteine-type peptidase activity [GO:0008234]; hydrolase activity [GO:0016787]; metal ion binding [GO:0046872]	cornified envelope [GO:0001533]; extracellular region [GO:0005576]; cytoplasm [GO:0005737]; mitochondrion [GO:0005739]; lysosome [GO:0005764]; cytosol [GO:0005829]; plasma membrane [GO:0005886]; focal adhesion [GO:0005925]; membrane [GO:0016020]; extracellular exosome [GO:0070062]; ficolin-1-rich granule lumen [GO:1904813]; calpain complex [GO:0110158]
COMM domain-containing protein 2;Isoform of Q86X83, Isoform 2 of COMM domain-containing protein 2	Q86X83;Q86X83-2	COMMD2;COMMD2	Q86X83: 51.256281407035175%; Q86X83-2: 60.35502958579882%	2.6026	0.012948	Untreated senescent VSMCs / Untreated proliferating VSMCs	0.000850675	24	1	3.89645		protein binding [GO:0005515]	cytoplasm [GO:0005737]
Kinectin	Q86UP2	KTN1	Q86UP2: 58.06927044952101%	2.60098	0.0260669	Untreated senescent VSMCs / Untreated proliferating VSMCs	0.0100485	24	1	4.20147	microtubule-based movement [GO:0007018]; protein transport [GO:0015031]	RNA binding [GO:0003723]; protein binding [GO:0005515]; kinesin binding [GO:0019894]; cadherin binding [GO:0045296]	endoplasmic reticulum [GO:0005783]; endoplasmic reticulum lumen [GO:0005788]; endoplasmic reticulum membrane [GO:0005789]; plasma membrane [GO:0005886]; membrane [GO:0016020]
ADP-sugar pyrophosphatase	Q9UKK9	NUDT5	Q9UKK9: 43.83561643835616%	2.60082	0.0206673	Untreated senescent VSMCs / Untreated proliferating VSMCs	0.00506711	24	1	4.02944	nucleobase-containing compound metabolic process [GO:0006139]; chromatin remodeling [GO:0006338]; nucleotide metabolic process [GO:0009117]; ribonucleoside diphosphate catabolic process [GO:0009191]; D-ribose catabolic process [GO:0019303]; nucleobase-containing small molecule metabolic process [GO:0055086]; ATP generation from poly-ADP-D-ribose [GO:1990966]; ribose phosphate metabolic process [G…	5'-(N(7)-methylguanosine 5'-triphospho)-[mRNA] hydrolase activity [GO:0140933]; magnesium ion binding [GO:0000287]; RNA binding [GO:0003723]; protein binding [GO:0005515]; transferase activity [GO:0016740]; nucleotidyltransferase activity [GO:0016779]; hydrolase activity [GO:0016787]; nucleoside diphosphate phosphatase activity [GO:0017110]; ADP-sugar diphosphatase activity [GO:0019144]; snoRNA b…	nucleus [GO:0005634]; cytosol [GO:0005829]; extracellular exosome [GO:0070062]
General vesicular transport factor p115;Isoform of O60763, Isoform 2 of General vesicular transport factor p115	O60763;O60763-2	USO1;USO1	O60763: 46.88149688149688%; O60763-2: 46.35149023638232%	2.59823	0.0228262	Untreated senescent VSMCs / Untreated proliferating VSMCs	0.00718555	24	1	4.27957	Golgi organization [GO:0007030]; small GTPase-mediated signal transduction [GO:0007264]; secretory granule localization [GO:0032252]; regulation of cellular response to insulin stimulus [GO:1900076]; intracellular protein transport [GO:0006886]; endoplasmic reticulum to Golgi vesicle-mediated transport [GO:0006888]; protein transport [GO:0015031]; vesicle-mediated transport [GO:0016192]; Golgi ve…	RNA binding [GO:0003723]; protein binding [GO:0005515]; cadherin binding [GO:0045296]	Golgi membrane [GO:0000139]; fibrillar center [GO:0001650]; cytoplasm [GO:0005737]; Golgi apparatus [GO:0005794]; microtubule organizing center [GO:0005815]; cytosol [GO:0005829]; ER to Golgi transport vesicle membrane [GO:0012507]; membrane [GO:0016020]; transport vesicle [GO:0030133]; perinuclear region of cytoplasm [GO:0048471]; Golgi stack [GO:0005795]; endoplasmic reticulum [GO:0005783]
Isoform of P52306, Isoform 4 of Rap1 GTPase-GDP dissociation stimulator 1	P52306-4	RAP1GDS1	P52306-4: 2.3064250411861615%	2.59751	0.0170394	Untreated senescent VSMCs / Untreated proliferating VSMCs	0.00216567	13	0.541667	4.02964	cardiac muscle hypertrophy [GO:0003300]; regulation of ERK5 cascade [GO:0070376]; angiotensin-activated signaling pathway involved in heart process [GO:0086098]; regulation of matrix metallopeptidase secretion [GO:1904464]; regulation of mitochondrion organization [GO:0010821]; vascular associated smooth muscle contraction [GO:0014829]; myosin filament assembly [GO:0031034]; negative regulation o…	guanyl-nucleotide exchange factor activity [GO:0005085]; protein binding [GO:0005515]; GTPase regulator activity [GO:0030695]	extracellular space [GO:0005615]; nucleus [GO:0005634]; cytoplasm [GO:0005737]; mitochondrion [GO:0005739]; endoplasmic reticulum [GO:0005783]; cytosol [GO:0005829]; extracellular exosome [GO:0070062]
Translational activator of cytochrome c oxidase 1	Q9BSH4	TACO1	Q9BSH4: 22.55892255892256%	2.59661	0.054714	Untreated senescent VSMCs / Untreated proliferating VSMCs	0.0324752	24	1	3.89367	mitochondrial cytochrome c oxidase assembly [GO:0033617]; motor learning [GO:0061743]; regulation of mitochondrial translation [GO:0070129]; regulation of translation [GO:0006417]	mRNA binding [GO:0003729]; protein binding [GO:0005515]; rRNA binding [GO:0019843]; mitochondrial ribosome binding [GO:0097177]	mitochondrion [GO:0005739]
Dolichyl-diphosphooligosaccharide--protein glycosyltransferase subunit 1	P04843	RPN1	P04843: 42.998352553542006%	2.59558	0.0392287	Untreated senescent VSMCs / Untreated proliferating VSMCs	0.0203535	24	1	4.2253	protein glycosylation [GO:0006486]; protein N-linked glycosylation [GO:0006487]; protein N-linked glycosylation via asparagine [GO:0018279]	dolichyl-diphosphooligosaccharide-protein glycotransferase activity [GO:0004579]; RNA binding [GO:0003723]; protein binding [GO:0005515]	endoplasmic reticulum [GO:0005783]; endoplasmic reticulum membrane [GO:0005789]; rough endoplasmic reticulum [GO:0005791]; cytosol [GO:0005829]; membrane [GO:0016020]; melanosome [GO:0042470]; oligosaccharyltransferase complex [GO:0008250]; oligosaccharyltransferase complex A [GO:0160226]; oligosaccharyltransferase complex B [GO:0160227]
Cytoplasmic dynein 1 light intermediate chain 2	O43237	DYNC1LI2	O43237: 46.34146341463415%	2.59273	0.0231914	Untreated senescent VSMCs / Untreated proliferating VSMCs	0.00761212	24	1	4.28241	microtubule cytoskeleton organization [GO:0000226]; centrosome localization [GO:0051642]; microtubule-based movement [GO:0007018]; positive regulation of intracellular transport [GO:0032388]; cellular response to nerve growth factor stimulus [GO:1990090]	nucleotide binding [GO:0000166]; ATP binding [GO:0005524]; identical protein binding [GO:0042802]; dynein heavy chain binding [GO:0045504]	kinetochore [GO:0000776]; cytoplasm [GO:0005737]; late endosome [GO:0005770]; centrosome [GO:0005813]; cytosol [GO:0005829]; cytoskeleton [GO:0005856]; microtubule [GO:0005874]; membrane [GO:0016020]; cytoplasmic dynein complex [GO:0005868]; dynein complex [GO:0030286]
Glutamine--fructose-6-phosphate aminotransferase [isomerizing] 1;Isoform of Q06210, Isoform 2 of Glutamine--fructose-6-phosphate aminotransferase [isomerizing] 1	Q06210;Q06210-2	GFPT1;GFPT1	Q06210: 63.37625178826896%; Q06210-2: 65.05139500734214%	2.5924	0.0237887	Untreated senescent VSMCs / Untreated proliferating VSMCs	0.00817372	24	1	4.26765	fructose 6-phosphate metabolic process [GO:0006002]; UDP-N-acetylglucosamine biosynthetic process [GO:0006048]; energy reserve metabolic process [GO:0006112]; circadian regulation of gene expression [GO:0032922]; rhythmic process [GO:0048511]; carbohydrate derivative metabolic process [GO:1901135]; carbohydrate derivative biosynthetic process [GO:1901137]; protein N-linked glycosylation [GO:00064…	glutamine-fructose-6-phosphate transaminase (isomerizing) activity [GO:0004360]; protein binding [GO:0005515]; transaminase activity [GO:0008483]; transferase activity [GO:0016740]; carbohydrate derivative binding [GO:0097367]	cytosol [GO:0005829]; extracellular exosome [GO:0070062]
COMM domain-containing protein 10	Q9Y6G5	COMMD10	Q9Y6G5: 44.05940594059406%	2.59237	0.0326808	Untreated senescent VSMCs / Untreated proliferating VSMCs	0.0155737	24	1	3.8247		protein binding [GO:0005515]	nucleus [GO:0005634]; nucleoplasm [GO:0005654]; cytoplasm [GO:0005737]
Ras-related protein Rab-34;Isoform of Q9BZG1, Isoform 4 of Ras-related protein Rab-34	Q9BZG1;Q9BZG1-4	RAB34;RAB34	Q9BZG1: 37.06563706563706%; Q9BZG1-4: 40.50632911392405%	2.59165	0.0143897	Untreated senescent VSMCs / Untreated proliferating VSMCs	0.00128735	23	0.958333	3.81095	macropinocytosis [GO:0044351]; protein transport [GO:0015031]; antigen processing and presentation [GO:0019882]; cell projection organization [GO:0030030]; lysosome localization [GO:0032418]; Golgi to plasma membrane protein transport [GO:0043001]; positive regulation of smoothened signaling pathway [GO:0045880]; cilium assembly [GO:0060271]; cytosolic ciliogenesis [GO:0061824]; protein localizat…	nucleotide binding [GO:0000166]; GTPase activity [GO:0003924]; protein binding [GO:0005515]; GTP binding [GO:0005525]; hydrolase activity [GO:0016787]; GTP-dependent protein binding [GO:0030742]; small GTPase binding [GO:0031267]; metal ion binding [GO:0046872]	ruffle membrane [GO:0032587]; cytoplasm [GO:0005737]; Golgi apparatus [GO:0005794]; Golgi stack [GO:0005795]; centrosome [GO:0005813]; centriole [GO:0005814]; cytoskeleton [GO:0005856]; cilium [GO:0005929]; membrane [GO:0016020]; phagocytic vesicle membrane [GO:0030670]; cytoplasmic vesicle [GO:0031410]; vesicle [GO:0031982]; Golgi cisterna [GO:0031985]; cell projection [GO:0042995]; phagocytic v…
Pyruvate kinase PKM	P14618	PKM	P14618: 77.02448210922788%	2.59142	0.0223092	Untreated senescent VSMCs / Untreated proliferating VSMCs	0.00677261	24	1	5.08606	glycolytic process [GO:0006096]; chromatin remodeling [GO:0006338]; regulation of translation [GO:0006417]; programmed cell death [GO:0012501]; positive regulation of transcription by RNA polymerase II [GO:0045944]; canonical glycolysis [GO:0061621]; positive regulation of sprouting angiogenesis [GO:1903672]; positive regulation of cytoplasmic translation [GO:2000767]; cellular response to insuli…	histone H3T11 kinase activity [GO:0035402]; nucleotide binding [GO:0000166]; magnesium ion binding [GO:0000287]; transcription coactivator activity [GO:0003713]; RNA binding [GO:0003723]; mRNA binding [GO:0003729]; catalytic activity [GO:0003824]; protein tyrosine kinase activity [GO:0004713]; pyruvate kinase activity [GO:0004743]; protein binding [GO:0005515]; ATP binding [GO:0005524]; kinase ac…	nucleus [GO:0005634]; cytosol [GO:0005829]; extracellular region [GO:0005576]; cytoplasm [GO:0005737]; mitochondrion [GO:0005739]; rough endoplasmic reticulum [GO:0005791]; cilium [GO:0005929]; vesicle [GO:0031982]; secretory granule lumen [GO:0034774]; extracellular exosome [GO:0070062]; extracellular vesicle [GO:1903561]; ficolin-1-rich granule lumen [GO:1904813]
DENN domain-containing protein 4C;Isoform of Q5VZ89, Isoform 3 of DENN domain-containing protein 4C;Isoform of Q5VZ89, Isoform 2 of DENN domain-containing protein 4C	Q5VZ89;Q5VZ89-3;Q5VZ89-7	DENND4C;DENND4C;DENND4C	Q5VZ89: 8.486118386589837%; Q5VZ89-3: 8.780487804878048%; Q5VZ89-7: 8.273748723186927%	2.59004	0.321751	Untreated senescent VSMCs / Untreated proliferating VSMCs	0.280365	22	0.916667	3.81036	protein transport [GO:0015031]; cellular response to insulin stimulus [GO:0032869]; protein localization to plasma membrane [GO:0072659]; regulation of Rab protein signal transduction [GO:0032483]	guanyl-nucleotide exchange factor activity [GO:0005085]	cytoplasm [GO:0005737]; Golgi apparatus [GO:0005794]; cytosol [GO:0005829]; plasma membrane [GO:0005886]; membrane [GO:0016020]; cytoplasmic vesicle membrane [GO:0030659]; cytoplasmic vesicle [GO:0031410]; insulin-responsive compartment [GO:0032593]; retromer complex [GO:0030904]
NADH dehydrogenase [ubiquinone] 1 alpha subcomplex subunit 9, mitochondrial	Q16795	NDUFA9	Q16795: 5.305039787798409%	2.58913	0.228207	Untreated senescent VSMCs / Untreated proliferating VSMCs	0.188555	14	0.583333	3.57709	mitochondrial electron transport, NADH to ubiquinone [GO:0006120]; sodium ion transport [GO:0006814]; circadian rhythm [GO:0007623]; aerobic respiration [GO:0009060]; proton motive force-driven mitochondrial ATP synthesis [GO:0042776]; proton transmembrane transport [GO:1902600]; ubiquinone biosynthetic process [GO:0006744]	NADH dehydrogenase activity [GO:0003954]; protein binding [GO:0005515]; NADH dehydrogenase (ubiquinone) activity [GO:0008137]; protein-containing complex binding [GO:0044877]	mitochondrion [GO:0005739]; mitochondrial inner membrane [GO:0005743]; nucleus [GO:0005634]; mitochondrial matrix [GO:0005759]; mitochondrial membrane [GO:0031966]; respiratory chain complex I [GO:0045271]
Endoplasmic reticulum resident protein 29	P30040	ERP29	P30040: 55.938697318007655%	2.58825	0.0242875	Untreated senescent VSMCs / Untreated proliferating VSMCs	0.0085937	24	1	4.66517	protein folding [GO:0006457]; intracellular protein transport [GO:0006886]; protein secretion [GO:0009306]; positive regulation of gene expression [GO:0010628]; negative regulation of gene expression [GO:0010629]; protein unfolding [GO:0043335]; positive regulation of MAPK cascade [GO:0043410]; negative regulation of protein secretion [GO:0050709]; regulation of endoplasmic reticulum stress-induc…	protein disulfide isomerase activity [GO:0003756]; protein binding [GO:0005515]; protein homodimerization activity [GO:0042803]; protein-folding chaperone binding [GO:0051087]	endoplasmic reticulum [GO:0005783]; endoplasmic reticulum lumen [GO:0005788]; smooth endoplasmic reticulum [GO:0005790]; cell surface [GO:0009986]; membrane [GO:0016020]; melanosome [GO:0042470]
Cullin-4B;Isoform of Q13620, Isoform 2 of Cullin-4B	Q13620;Q13620-1	CUL4B;CUL4B	Q13620: 40.30668127053669%; Q13620-1: 41.11731843575419%	2.5882	0.0219868	Untreated senescent VSMCs / Untreated proliferating VSMCs	0.0064473	24	1	4.26762	proteasomal protein catabolic process [GO:0010498]; positive regulation of protein catabolic process [GO:0045732]; positive regulation of G1/S transition of mitotic cell cycle [GO:1900087]; G1/S transition of mitotic cell cycle [GO:0000082]; protein polyubiquitination [GO:0000209]; DNA repair [GO:0006281]; ubiquitin-dependent protein catabolic process [GO:0006511]; DNA damage response [GO:0006974…	damaged DNA binding [GO:0003684]; protein binding [GO:0005515]; ubiquitin protein ligase binding [GO:0031625]	nucleus [GO:0005634]; nucleoplasm [GO:0005654]; cytoplasm [GO:0005737]; cytosol [GO:0005829]; extracellular exosome [GO:0070062]; cullin-RING ubiquitin ligase complex [GO:0031461]; Cul4A-RING E3 ubiquitin ligase complex [GO:0031464]; Cul4B-RING E3 ubiquitin ligase complex [GO:0031465]; Cul4-RING E3 ubiquitin ligase complex [GO:0080008]
Isoform of O60749, Isoform 2 of Sorting nexin-2	O60749-2	SNX2	O60749-2: 2.2388059701492535%	2.58646	0.0357936	Untreated senescent VSMCs / Untreated proliferating VSMCs	0.0177758	23	0.958333	4.20537	intracellular protein transport [GO:0006886]; protein transport [GO:0015031]; retrograde transport, endosome to Golgi [GO:0042147]; lamellipodium morphogenesis [GO:0072673]; early endosome to Golgi transport [GO:0034498]	epidermal growth factor receptor binding [GO:0005154]; insulin receptor binding [GO:0005158]; protein binding [GO:0005515]; lipid binding [GO:0008289]; phosphatidylinositol binding [GO:0035091]; identical protein binding [GO:0042802]; protein homodimerization activity [GO:0042803]; cadherin binding [GO:0045296]; protein heterodimerization activity [GO:0046982]; transferrin receptor binding [GO:19…	cytoplasm [GO:0005737]; lysosome [GO:0005764]; endosome [GO:0005768]; cytosol [GO:0005829]; endosome membrane [GO:0010008]; membrane [GO:0016020]; lamellipodium [GO:0030027]; cytoplasmic vesicle [GO:0031410]; early endosome membrane [GO:0031901]; cell projection [GO:0042995]; retromer complex [GO:0030904]; retromer, tubulation complex [GO:0030905]; protein-containing complex [GO:0032991]
Deaminated glutathione amidase;Isoform of Q86X76, Isoform 1 of Deaminated glutathione amidase;Isoform of Q86X76, Isoform 5 of Deaminated glutathione amidase	Q86X76;Q86X76-2;Q86X76-4	NIT1;NIT1;NIT1	Q86X76: 36.391437308868504%; Q86X76-2: 40.893470790378004%; Q86X76-4: 38.141025641025635%	2.5864	0.0206673	Untreated senescent VSMCs / Untreated proliferating VSMCs	0.00502022	24	1	4.01901	amide catabolic process [GO:0043605]	hydrolase activity [GO:0016787]; hydrolase activity, acting on carbon-nitrogen (but not peptide) bonds, in linear amides [GO:0016811]; deaminated glutathione amidase activity [GO:0110050]	nucleus [GO:0005634]; cytoplasm [GO:0005737]; mitochondrion [GO:0005739]
Succinate--CoA ligase [ADP/GDP-forming] subunit alpha, mitochondrial	P53597	SUCLG1	P53597: 30.924855491329478%	2.58575	0.0381194	Untreated senescent VSMCs / Untreated proliferating VSMCs	0.0194906	24	1	4.14748	tricarboxylic acid cycle [GO:0006099]; succinyl-CoA catabolic process [GO:1901289]	nucleotide binding [GO:0000166]; RNA binding [GO:0003723]; catalytic activity [GO:0003824]; succinate-CoA ligase (ADP-forming) activity [GO:0004775]; succinate-CoA ligase (GDP-forming) activity [GO:0004776]; protein binding [GO:0005515]; ligase activity [GO:0016874]	mitochondrion [GO:0005739]; mitochondrial matrix [GO:0005759]; succinate-CoA ligase complex (ADP-forming) [GO:0009361]; succinate-CoA ligase complex (GDP-forming) [GO:0045244]
COMM domain-containing protein 7;Isoform of Q86VX2, Isoform 2 of COMM domain-containing protein 7	Q86VX2;Q86VX2-2	COMMD7;COMMD7	Q86VX2: 31%; Q86VX2-2: 31.155778894472363%	2.5853	0.0209525	Untreated senescent VSMCs / Untreated proliferating VSMCs	0.00554796	24	1	3.84711	negative regulation of NF-kappaB transcription factor activity [GO:0032088]; tumor necrosis factor-mediated signaling pathway [GO:0033209]; negative regulation of DNA-templated transcription [GO:0045892]	protein binding [GO:0005515]; NF-kappaB binding [GO:0051059]	cytoplasmic vesicle [GO:0031410]
Stromal cell-derived factor 2	Q99470	SDF2	Q99470: 47.39336492890995%	2.58352	0.0207162	Untreated senescent VSMCs / Untreated proliferating VSMCs	0.00516621	24	1	4.15906	protein refolding [GO:0042026]	misfolded protein binding [GO:0051787]	endoplasmic reticulum [GO:0005783]; protein folding chaperone complex [GO:0101031]
Syntaxin-17	P56962	STX17	P56962: 10.264900662251655%	2.58343	0.0136521	Untreated senescent VSMCs / Untreated proliferating VSMCs	0.00106769	21	0.875	4.08281	protein localization to phagophore assembly site [GO:0034497]; autophagosome-lysosome fusion [GO:0061909]; intracellular protein transport [GO:0006886]; endoplasmic reticulum to Golgi vesicle-mediated transport [GO:0006888]; autophagy [GO:0006914]; Golgi organization [GO:0007030]; vesicle-mediated transport [GO:0016192]; autophagosome membrane docking [GO:0016240]; endoplasmic reticulum-Golgi int…	SNARE binding [GO:0000149]; SNAP receptor activity [GO:0005484]; protein binding [GO:0005515]; protein kinase binding [GO:0019901]; protein phosphatase binding [GO:0019903]	mitochondrion [GO:0005739]; lysosomal membrane [GO:0005765]; rough endoplasmic reticulum [GO:0005791]; HOPS complex [GO:0030897]; autophagosome membrane [GO:0000421]; cytoplasm [GO:0005737]; lysosome [GO:0005764]; autophagosome [GO:0005776]; endoplasmic reticulum [GO:0005783]; endoplasmic reticulum membrane [GO:0005789]; endoplasmic reticulum-Golgi intermediate compartment [GO:0005793]; cytosol […
Eukaryotic translation elongation factor 1 epsilon-1	O43324	EEF1E1	O43324: 51.724137931034484%	2.58301	0.0280794	Untreated senescent VSMCs / Untreated proliferating VSMCs	0.011896	24	1	4.2363	cellular response to leukemia inhibitory factor [GO:1990830]; positive regulation of apoptotic signaling pathway [GO:2001235]; translation [GO:0006412]; negative regulation of cell population proliferation [GO:0008285]; positive regulation of apoptotic process [GO:0043065]; positive regulation of DNA damage response, signal transduction by p53 class mediator [GO:0043517]; positive regulation of c…	protein binding [GO:0005515]	nucleus [GO:0005634]; nucleoplasm [GO:0005654]; nucleolus [GO:0005730]; cytoplasm [GO:0005737]; cytosol [GO:0005829]; aminoacyl-tRNA synthetase multienzyme complex [GO:0017101]
Trafficking protein particle complex subunit 5	Q8IUR0	TRAPPC5	Q8IUR0: 28.723404255319153%	2.58168	0.0203375	Untreated senescent VSMCs / Untreated proliferating VSMCs	0.0048225	24	1	4.05589	endoplasmic reticulum to Golgi vesicle-mediated transport [GO:0006888]; vesicle coating [GO:0006901]; vesicle-mediated transport [GO:0016192]; Golgi vesicle transport [GO:0048193]; COPII vesicle coating [GO:0048208]; vesicle tethering [GO:0099022]	protein binding [GO:0005515]	cytoplasm [GO:0005737]; endoplasmic reticulum [GO:0005783]; Golgi apparatus [GO:0005794]; cytosol [GO:0005829]; TRAPP complex [GO:0030008]; TRAPPII protein complex [GO:1990071]; TRAPPIII protein complex [GO:1990072]; TRAPPI protein complex [GO:1990070]
Protein DPCD	Q9BVM2	DPCD	Q9BVM2: 27.093596059113302%	2.58079	0.012948	Untreated senescent VSMCs / Untreated proliferating VSMCs	0.000857089	24	1	3.99097	epithelial cilium movement involved in extracellular fluid movement [GO:0003351]; spermatogenesis [GO:0007283]; determination of left/right symmetry [GO:0007368]; ventricular system development [GO:0021591]; lateral ventricle development [GO:0021670]; third ventricle development [GO:0021678]; flagellated sperm motility [GO:0030317]; establishment of localization in cell [GO:0051649]; left/right p…	protein binding [GO:0005515]	extracellular region [GO:0005576]; nucleus [GO:0005634]
Elongation factor Tu, mitochondrial	P49411	TUFM	P49411: 72.08791208791209%	2.5803	0.0131846	Untreated senescent VSMCs / Untreated proliferating VSMCs	0.000918236	24	1	4.21897	translation [GO:0006412]; translational elongation [GO:0006414]; mitochondrial translational elongation [GO:0070125]	nucleotide binding [GO:0000166]; magnesium ion binding [GO:0000287]; RNA binding [GO:0003723]; translation elongation factor activity [GO:0003746]; GTPase activity [GO:0003924]; protein binding [GO:0005515]; GTP binding [GO:0005525]; hydrolase activity [GO:0016787]; metal ion binding [GO:0046872]	mitochondrion [GO:0005739]; mitochondrial outer membrane [GO:0005741]; membrane [GO:0016020]; mitochondrial nucleoid [GO:0042645]; extracellular exosome [GO:0070062]
4-trimethylaminobutyraldehyde dehydrogenase	P49189	ALDH9A1	P49189: 52.63157894736842%	2.58019	0.0206673	Untreated senescent VSMCs / Untreated proliferating VSMCs	0.00503951	24	1	4.51021	aldehyde metabolic process [GO:0006081]; carnitine biosynthetic process [GO:0045329]; protein homotetramerization [GO:0051289]	aldehyde dehydrogenase (NAD+) activity [GO:0004029]; oxidoreductase activity [GO:0016491]; oxidoreductase activity, acting on the aldehyde or oxo group of donors, NAD or NADP as acceptor [GO:0016620]; formaldehyde dehydrogenase (NAD+) activity [GO:0018467]; aminobutyraldehyde dehydrogenase (NAD+) activity [GO:0019145]; small molecule binding [GO:0036094]; 4-trimethylammoniobutyraldehyde dehydroge…	cytoplasm [GO:0005737]; mitochondrion [GO:0005739]; cytosol [GO:0005829]; extracellular exosome [GO:0070062]
Mth938 domain-containing protein	Q9H7C9	AAMDC	Q9H7C9: 50.81967213114754%	2.5782	0.0280759	Untreated senescent VSMCs / Untreated proliferating VSMCs	0.0118242	24	1	4.02566	transcription by RNA polymerase II [GO:0006366]; negative regulation of apoptotic process [GO:0043066]; positive regulation of fat cell differentiation [GO:0045600]; positive regulation of transcription by RNA polymerase II [GO:0045944]	protein binding [GO:0005515]	cytoplasm [GO:0005737]
Malectin	Q14165	MLEC	Q14165: 38.35616438356164%	2.57793	0.0386881	Untreated senescent VSMCs / Untreated proliferating VSMCs	0.0199132	24	1	3.95299		protein binding [GO:0005515]; enzyme binding [GO:0019899]; carbohydrate binding [GO:0030246]	endoplasmic reticulum [GO:0005783]; endoplasmic reticulum membrane [GO:0005789]; plasma membrane [GO:0005886]; membrane [GO:0016020]; specific granule membrane [GO:0035579]; oligosaccharyltransferase complex [GO:0008250]
A-kinase anchor protein 12	Q02952	AKAP12	Q02952: 45.847362514029186%	2.57784	0.0209525	Untreated senescent VSMCs / Untreated proliferating VSMCs	0.00562549	24	1	3.92902	G protein-coupled receptor signaling pathway [GO:0007186]; adenylate cyclase-inhibiting G protein-coupled receptor signaling pathway [GO:0007193]; regulation of protein kinase A signaling [GO:0010738]; positive regulation of protein kinase A signaling [GO:0010739]; response to lipopolysaccharide [GO:0032496]; positive regulation of tumor necrosis factor production [GO:0032760]; hepatic stellate c…	protein binding [GO:0005515]; calmodulin binding [GO:0005516]; adenylate cyclase binding [GO:0008179]; protein kinase A binding [GO:0051018]	Schaffer collateral - CA1 synapse [GO:0098685]; cytoplasm [GO:0005737]; cytosol [GO:0005829]; cytoskeleton [GO:0005856]; plasma membrane [GO:0005886]; focal adhesion [GO:0005925]; cell cortex [GO:0005938]; membrane [GO:0016020]; neuronal cell body [GO:0043025]
Isoform of P09496, Isoform Non-brain of Clathrin light chain A	P09496-2	CLTA	P09496-2: 35.321100917431195%	2.57542	0.0174029	Untreated senescent VSMCs / Untreated proliferating VSMCs	0.0024756	24	1	4.68892	intracellular protein transport [GO:0006886]; endocytosis [GO:0006897]; vesicle-mediated transport [GO:0016192]; clathrin coat assembly [GO:0048268]; synaptic vesicle endocytosis [GO:0048488]; cell division [GO:0051301]; clathrin-dependent endocytosis [GO:0072583]	structural molecule activity [GO:0005198]; protein binding [GO:0005515]; clathrin heavy chain binding [GO:0032050]; peptide binding [GO:0042277]; protein-containing complex binding [GO:0044877]; GTPase binding [GO:0051020]	presynaptic endocytic zone membrane [GO:0098835]; postsynaptic endocytic zone [GO:0098843]; cytoplasm [GO:0005737]; lysosome [GO:0005764]; endosome [GO:0005768]; Golgi apparatus [GO:0005794]; spindle [GO:0005819]; cytosol [GO:0005829]; cytoskeleton [GO:0005856]; plasma membrane [GO:0005886]; clathrin-coated pit [GO:0005905]; membrane [GO:0016020]; clathrin-coated vesicle [GO:0030136]; cytoplasmic…
Cystatin-B	P04080	CSTB	P04080: 53.06122448979592%	2.57512	0.0181947	Untreated senescent VSMCs / Untreated proliferating VSMCs	0.00319899	24	1	4.08584	adult locomotory behavior [GO:0008344]; negative regulation of proteolysis [GO:0045861]	protease binding [GO:0002020]; RNA binding [GO:0003723]; endopeptidase inhibitor activity [GO:0004866]; cysteine-type endopeptidase inhibitor activity [GO:0004869]; peptidase inhibitor activity [GO:0030414]	extracellular region [GO:0005576]; extracellular space [GO:0005615]; nucleus [GO:0005634]; nucleolus [GO:0005730]; cytoplasm [GO:0005737]; cytosol [GO:0005829]; extracellular matrix [GO:0031012]; secretory granule lumen [GO:0034774]; extracellular exosome [GO:0070062]; tertiary granule lumen [GO:1904724]; ficolin-1-rich granule lumen [GO:1904813]
Tubulin-specific chaperone E;Isoform of Q15813, Isoform 2 of Tubulin-specific chaperone E	Q15813;Q15813-2	TBCE;TBCE	Q15813: 56.73624288425047%; Q15813-2: 51.73010380622838%	2.57498	0.0100516	Untreated senescent VSMCs / Untreated proliferating VSMCs	5.55532e-05	24	1	3.90687	microtubule cytoskeleton organization [GO:0000226]; axonogenesis [GO:0007409]; adult locomotory behavior [GO:0008344]; post-embryonic development [GO:0009791]; muscle atrophy [GO:0014889]; developmental growth [GO:0048589]; peripheral nervous system neuron axonogenesis [GO:0048936]; protein folding [GO:0006457]; post-chaperonin tubulin folding pathway [GO:0007023]; mitotic spindle organization [G…	protein binding [GO:0005515]; protein-folding chaperone binding [GO:0051087]; alpha-tubulin binding [GO:0043014]	cytoplasm [GO:0005737]; cytoskeleton [GO:0005856]; microtubule [GO:0005874]
Vesicle-fusing ATPase	P46459	NSF	P46459: 54.43548387096774%	2.57336	0.0140656	Untreated senescent VSMCs / Untreated proliferating VSMCs	0.00115769	24	1	4.1609	potassium ion transport [GO:0006813]; positive regulation of receptor recycling [GO:0001921]; intracellular protein transport [GO:0006886]; exocytosis [GO:0006887]; protein transport [GO:0015031]; vesicle-mediated transport [GO:0016192]; regulation of exocytosis [GO:0017157]; SNARE complex disassembly [GO:0035494]; plasma membrane fusion [GO:0045026]; positive regulation of protein catabolic proc…	SNARE binding [GO:0000149]; nucleotide binding [GO:0000166]; protein binding [GO:0005515]; ATP binding [GO:0005524]; hydrolase activity [GO:0016787]; ATP hydrolysis activity [GO:0016887]; syntaxin-1 binding [GO:0017075]; protein kinase binding [GO:0019901]; syntaxin binding [GO:0019905]; PDZ domain binding [GO:0030165]; ionotropic glutamate receptor binding [GO:0035255]; protein-containing comple…	GABA-ergic synapse [GO:0098982]; postsynaptic specialization, intracellular component [GO:0099091]; cytoplasm [GO:0005737]; lysosomal membrane [GO:0005765]; Golgi apparatus [GO:0005794]; Golgi stack [GO:0005795]; cytosol [GO:0005829]; plasma membrane [GO:0005886]; dendritic shaft [GO:0043198]
Lon protease homolog, mitochondrial;Isoform of P36776, Isoform 2 of Lon protease homolog, mitochondrial	P36776;P36776-2	LONP1;LONP1	P36776: 32.22106360792492%; P36776-2: 34.52513966480447%	2.57318	0.0143897	Untreated senescent VSMCs / Untreated proliferating VSMCs	0.00128473	24	1	3.90895	proteolysis [GO:0006508]; negative regulation of insulin receptor signaling pathway [GO:0046627]; response to hypoxia [GO:0001666]; protein quality control for misfolded or incompletely synthesized proteins [GO:0006515]; mitochondrion organization [GO:0007005]; response to hormone [GO:0009725]; response to aluminum ion [GO:0010044]; protein catabolic process [GO:0030163]; mitochondrial DNA metabo…	mitochondrial promoter sequence-specific DNA binding [GO:0001018]; nucleotide binding [GO:0000166]; DNA binding [GO:0003677]; single-stranded DNA binding [GO:0003697]; single-stranded RNA binding [GO:0003727]; ATP-dependent peptidase activity [GO:0004176]; serine-type endopeptidase activity [GO:0004252]; protein binding [GO:0005515]; ATP binding [GO:0005524]; peptidase activity [GO:0008233]; seri…	mitochondrion [GO:0005739]; nucleoplasm [GO:0005654]; mitochondrial matrix [GO:0005759]; cytosol [GO:0005829]; membrane [GO:0016020]; mitochondrial nucleoid [GO:0042645]
3-phosphoinositide-dependent protein kinase 1;Isoform of O15530, Isoform 3 of 3-phosphoinositide-dependent protein kinase 1	O15530;O15530-3	PDPK1;PDPK1	O15530: 22.841726618705035%; O15530-3: 23.962264150943398%	2.57287	0.0227865	Untreated senescent VSMCs / Untreated proliferating VSMCs	0.00713495	24	1	3.86611	hyperosmotic response [GO:0006972]; intracellular signal transduction [GO:0035556]; phosphatidylinositol 3-kinase/protein kinase B signal transduction [GO:0043491]; type B pancreatic cell development [GO:0003323]; protein phosphorylation [GO:0006468]; epidermal growth factor receptor signaling pathway [GO:0007173]; insulin receptor signaling pathway [GO:0008286]; regulation of endothelial cell mi…	nucleotide binding [GO:0000166]; protein kinase activity [GO:0004672]; protein serine/threonine kinase activity [GO:0004674]; 3-phosphoinositide-dependent protein kinase activity [GO:0004676]; protein binding [GO:0005515]; ATP binding [GO:0005524]; phospholipase activator activity [GO:0016004]; kinase activity [GO:0016301]; transferase activity [GO:0016740]; phospholipase binding [GO:0043274]; pr…	nucleus [GO:0005634]; cytoplasm [GO:0005737]; cytosol [GO:0005829]; plasma membrane [GO:0005886]; focal adhesion [GO:0005925]; postsynaptic density [GO:0014069]; membrane [GO:0016020]; cytoplasmic vesicle [GO:0031410]; cell projection [GO:0042995]; anchoring junction [GO:0070161]
Autophagy protein 5	Q9H1Y0	ATG5	Q9H1Y0: 41.090909090909086%	2.57187	0.0456677	Untreated senescent VSMCs / Untreated proliferating VSMCs	0.0252307	24	1	3.87525	apoptotic process [GO:0006915]; cardiac muscle cell apoptotic process [GO:0010659]; protein ubiquitination [GO:0016567]; establishment of localization in cell [GO:0051649]; mucus secretion [GO:0070254]; blood vessel remodeling [GO:0001974]; regulation of cytokine production involved in immune response [GO:0002718]; cellular response to starvation [GO:0009267]; response to xenobiotic stimulus [GO:…	protein binding [GO:0005515]; Atg8-family ligase activity [GO:0019776]	synapse [GO:0045202]; Schaffer collateral - CA1 synapse [GO:0098685]; glutamatergic synapse [GO:0098978]; cytoplasm [GO:0005737]; autophagosome [GO:0005776]; cytosol [GO:0005829]; axoneme [GO:0005930]; membrane [GO:0016020]; axon [GO:0030424]; phagocytic vesicle membrane [GO:0030670]; phagophore assembly site membrane [GO:0034045]; mitochondria-associated endoplasmic reticulum membrane contact si…
Protein mono-ADP-ribosyltransferase PARP4	Q9UKK3	PARP4	Q9UKK3: 35.730858468677496%	2.57153	0.0199624	Untreated senescent VSMCs / Untreated proliferating VSMCs	0.00442748	24	1	3.98429	DNA repair [GO:0006281]; inflammatory response [GO:0006954]; DNA damage response [GO:0006974]; response to xenobiotic stimulus [GO:0009410]; protein modification process [GO:0036211]	DNA binding [GO:0003677]; NAD+ poly-ADP-ribosyltransferase activity [GO:0003950]; protein binding [GO:0005515]; transferase activity [GO:0016740]; glycosyltransferase activity [GO:0016757]; nucleotidyltransferase activity [GO:0016779]; enzyme binding [GO:0019899]; NAD+-protein-aspartate ADP-ribosyltransferase activity [GO:0140806]; NAD+-protein-glutamate ADP-ribosyltransferase activity [GO:014080…	nucleus [GO:0005634]; nucleoplasm [GO:0005654]; cytoplasm [GO:0005737]; spindle [GO:0005819]; cytosol [GO:0005829]; cytoskeleton [GO:0005856]; spindle microtubule [GO:0005876]; membrane [GO:0016020]; extracellular exosome [GO:0070062]; ribonucleoprotein complex [GO:1990904]
Inositol polyphosphate 1-phosphatase	P49441	INPP1	P49441: 14.786967418546364%	2.57122	0.0203299	Untreated senescent VSMCs / Untreated proliferating VSMCs	0.00479754	24	1	3.68071	phosphate-containing compound metabolic process [GO:0006796]; signal transduction [GO:0007165]; phosphatidylinositol phosphate biosynthetic process [GO:0046854]	inositol-1,4-bisphosphate 1-phosphatase activity [GO:0004441]; protein binding [GO:0005515]; hydrolase activity [GO:0016787]; metal ion binding [GO:0046872]; inositol-1,3,4-trisphosphate 1-phosphatase activity [GO:0052829]	cytosol [GO:0005829]
Triosephosphate isomerase;Isoform of P60174, Isoform 2 of Triosephosphate isomerase	P60174;P60174-3	TPI1;TPI1	P60174: 78.714859437751%; P60174-3: 68.53146853146853%	2.57095	0.0235986	Untreated senescent VSMCs / Untreated proliferating VSMCs	0.00799443	24	1	4.89342	glucose metabolic process [GO:0006006]; gluconeogenesis [GO:0006094]; glycolytic process [GO:0006096]; methylglyoxal biosynthetic process [GO:0019242]; glyceraldehyde-3-phosphate metabolic process [GO:0019682]; glyceraldehyde-3-phosphate biosynthetic process [GO:0046166]; canonical glycolysis [GO:0061621]; glycerol catabolic process [GO:0019563]	triose-phosphate isomerase activity [GO:0004807]; protein binding [GO:0005515]; methylglyoxal synthase activity [GO:0008929]; lyase activity [GO:0016829]; isomerase activity [GO:0016853]; ubiquitin protein ligase binding [GO:0031625]; protein homodimerization activity [GO:0042803]	cytosol [GO:0005829]; extracellular space [GO:0005615]; nucleus [GO:0005634]; cytoplasm [GO:0005737]; extracellular exosome [GO:0070062]
N-terminal kinase-like protein;Isoform of Q96KG9, Isoform 2 of N-terminal kinase-like protein;Isoform of Q96KG9, Isoform 3 of N-terminal kinase-like protein	Q96KG9;Q96KG9-2;Q96KG9-3	SCYL1;SCYL1;SCYL1	Q96KG9: 40.5940594059406%; Q96KG9-2: 41.46649810366625%; Q96KG9-3: 46.39321074964639%	2.57087	0.0265758	Untreated senescent VSMCs / Untreated proliferating VSMCs	0.0105616	24	1	4.02845	inflammatory response [GO:0006954]; intracellular protein localization [GO:0008104]; spinal cord motor neuron differentiation [GO:0021522]; neuron development [GO:0048666]; retrograde vesicle-mediated transport, Golgi to endoplasmic reticulum [GO:0006890]; vesicle-mediated transport [GO:0016192]	DNA binding [GO:0003677]; protein kinase activity [GO:0004672]; protein binding [GO:0005515]; ATP binding [GO:0005524]; cadherin binding [GO:0045296]	nucleus [GO:0005634]; cytoplasm [GO:0005737]; endoplasmic reticulum-Golgi intermediate compartment [GO:0005793]; Golgi apparatus [GO:0005794]; cis-Golgi network [GO:0005801]; centrosome [GO:0005813]; cytosol [GO:0005829]; cytoskeleton [GO:0005856]; membrane [GO:0016020]; COPI vesicle coat [GO:0030126]
Elongation factor 1-beta	P24534	EEF1B2	P24534: 38.666666666666664%	2.57006	0.0251712	Untreated senescent VSMCs / Untreated proliferating VSMCs	0.00931784	24	1	4.88889	translation [GO:0006412]; translational elongation [GO:0006414]; response to ethanol [GO:0045471]	translation elongation factor activity [GO:0003746]; protein binding [GO:0005515]; guanyl-nucleotide exchange factor activity [GO:0005085]	nucleus [GO:0005634]; endoplasmic reticulum [GO:0005783]; cytoplasm [GO:0005737]; cytosol [GO:0005829]; eukaryotic translation elongation factor 1 complex [GO:0005853]
Receptor expression-enhancing protein 5	Q00765	REEP5	Q00765: 14.814814814814813%	2.56872	0.0332077	Untreated senescent VSMCs / Untreated proliferating VSMCs	0.015921	24	1	4.60387	endoplasmic reticulum organization [GO:0007029]; regulation of intracellular transport [GO:0032386]; endoplasmic reticulum membrane organization [GO:0090158]	protein binding [GO:0005515]	endoplasmic reticulum [GO:0005783]; endoplasmic reticulum membrane [GO:0005789]; membrane [GO:0016020]; sarcoplasmic reticulum [GO:0016529]; sarcoplasmic reticulum membrane [GO:0033017]; endoplasmic reticulum tubular network [GO:0071782]
AP-3 complex subunit beta-1	O00203	AP3B1	O00203: 41.590493601462526%	2.56832	0.0198284	Untreated senescent VSMCs / Untreated proliferating VSMCs	0.00435478	24	1	4.06513	cell morphogenesis [GO:0000902]; toll-like receptor signaling pathway [GO:0002224]; hematopoietic progenitor cell differentiation [GO:0002244]; respiratory system process [GO:0003016]; protein targeting [GO:0006605]; protein targeting to lysosome [GO:0006622]; intracellular zinc ion homeostasis [GO:0006882]; intracellular protein transport [GO:0006886]; inflammatory response [GO:0006954]; lysosom…	protein binding [GO:0005515]; protein phosphatase binding [GO:0019903]; GTP-dependent protein binding [GO:0030742]	microvesicle [GO:1990742]; mitochondrion [GO:0005739]; lysosomal membrane [GO:0005765]; early endosome [GO:0005769]; Golgi apparatus [GO:0005794]; membrane [GO:0016020]; clathrin-coated vesicle membrane [GO:0030665]; cytoplasmic vesicle [GO:0031410]; axon cytoplasm [GO:1904115]; membrane coat [GO:0030117]; AP-3 adaptor complex [GO:0030123]; clathrin adaptor complex [GO:0030131]
ER lumen protein-retaining receptor 1	P24390	KDELR1	P24390: 12.735849056603774%	2.56802	0.0283918	Untreated senescent VSMCs / Untreated proliferating VSMCs	0.012156	24	1	4.55404	T cell differentiation [GO:0030217]; T cell apoptotic process [GO:0070231]; protein retention in ER lumen [GO:0006621]; retrograde vesicle-mediated transport, Golgi to endoplasmic reticulum [GO:0006890]; protein transport [GO:0015031]; vesicle-mediated transport [GO:0016192]	KDEL sequence binding [GO:0005046]; protein binding [GO:0005515]; ER retention sequence binding [GO:0046923]	COPI-coated vesicle membrane [GO:0030663]; Golgi membrane [GO:0000139]; endoplasmic reticulum [GO:0005783]; endoplasmic reticulum membrane [GO:0005789]; endoplasmic reticulum-Golgi intermediate compartment [GO:0005793]; Golgi apparatus [GO:0005794]; cis-Golgi network [GO:0005801]; membrane [GO:0016020]; transport vesicle [GO:0030133]; cytoplasmic vesicle [GO:0031410]; endoplasmic reticulum-Golgi …
PDZ and LIM domain protein 1	O00151	PDLIM1	O00151: 59.87841945288754%	2.5666	0.0208702	Untreated senescent VSMCs / Untreated proliferating VSMCs	0.00524634	24	1	4.34284	regulation of transcription by RNA polymerase II [GO:0006357]; response to hypoxia [GO:0001666]; response to oxidative stress [GO:0006979]; fibroblast migration [GO:0010761]; maintenance of cell polarity [GO:0030011]; actin cytoskeleton organization [GO:0030036]; establishment or maintenance of actin cytoskeleton polarity [GO:0030950]; stress fiber assembly [GO:0043149]; positive regulation of DN…	transcription coactivator activity [GO:0003713]; actin binding [GO:0003779]; protein binding [GO:0005515]; metal ion binding [GO:0046872]; cadherin binding involved in cell-cell adhesion [GO:0098641]; muscle alpha-actinin binding [GO:0051371]	stress fiber [GO:0001725]; cytoplasm [GO:0005737]; cytoskeleton [GO:0005856]; adherens junction [GO:0005912]; focal adhesion [GO:0005925]; actin cytoskeleton [GO:0015629]; Z disc [GO:0030018]; transcription regulator complex [GO:0005667]; filamentous actin [GO:0031941]
Phostensin	Q6NYC8	PPP1R18	Q6NYC8: 34.91027732463296%	2.56528	0.016816	Untreated senescent VSMCs / Untreated proliferating VSMCs	0.00209149	24	1	4.13604		actin binding [GO:0003779]; protein binding [GO:0005515]; phosphatase binding [GO:0019902]	cytoplasm [GO:0005737]; cytoskeleton [GO:0005856]
Serine/threonine-protein kinase 38-like	Q9Y2H1	STK38L	Q9Y2H1: 13.14655172413793%	2.56391	0.0174029	Untreated senescent VSMCs / Untreated proliferating VSMCs	0.00252816	23	0.958333	3.97302	protein phosphorylation [GO:0006468]; negative regulation of autophagy [GO:0010507]; positive regulation of autophagy [GO:0010508]; negative regulation of metabolic process [GO:0009892]; intracellular signal transduction [GO:0035556]; regulation of cellular component organization [GO:0051128]	nucleotide binding [GO:0000166]; magnesium ion binding [GO:0000287]; actin binding [GO:0003779]; protein kinase activity [GO:0004672]; protein serine/threonine kinase activity [GO:0004674]; protein binding [GO:0005515]; ATP binding [GO:0005524]; kinase activity [GO:0016301]; transferase activity [GO:0016740]; metal ion binding [GO:0046872]; protein serine kinase activity [GO:0106310]	cytoplasm [GO:0005737]; cytosol [GO:0005829]; cytoskeleton [GO:0005856]; actin cytoskeleton [GO:0015629]; membrane [GO:0016020]
EH domain-containing protein 4	Q9H223	EHD4	Q9H223: 49.35304990757856%	2.56139	0.0156305	Untreated senescent VSMCs / Untreated proliferating VSMCs	0.00179192	24	1	4.22185	cell migration involved in sprouting angiogenesis [GO:0002042]; pinocytosis [GO:0006907]; regulation of endocytosis [GO:0030100]; endocytic recycling [GO:0032456]; protein homooligomerization [GO:0051260]; cellular response to growth factor stimulus [GO:0071363]; protein localization to plasma membrane [GO:0072659]; endocytosis [GO:0006897]; cilium assembly [GO:0060271]	nucleotide binding [GO:0000166]; nucleic acid binding [GO:0003676]; calcium ion binding [GO:0005509]; protein binding [GO:0005515]; ATP binding [GO:0005524]; GTP binding [GO:0005525]; protein-macromolecule adaptor activity [GO:0030674]; cadherin binding [GO:0045296]; metal ion binding [GO:0046872]	adherens junction [GO:0005912]; nucleus [GO:0005634]; endosome [GO:0005768]; endoplasmic reticulum [GO:0005783]; plasma membrane [GO:0005886]; membrane [GO:0016020]; early endosome membrane [GO:0031901]; perinuclear region of cytoplasm [GO:0048471]; recycling endosome membrane [GO:0055038]; extracellular exosome [GO:0070062]; anchoring junction [GO:0070161]; cytoplasm [GO:0005737]; early endosome…
Isoform of Q9BUP3, Isoform 3 of Protein HTATIP2	Q9BUP3-3	HTATIP2	Q9BUP3-3: 36.95652173913043%	2.5613	0.0269925	Untreated senescent VSMCs / Untreated proliferating VSMCs	0.0109419	23	0.958333	3.90185	positive regulation of programmed cell death [GO:0043068]; positive regulation of transcription by RNA polymerase II [GO:0045944]; protein autophosphorylation [GO:0046777]; regulation of translation [GO:0006417]	catalytic activity [GO:0003824]; protein serine/threonine kinase activity [GO:0004674]; protein binding [GO:0005515]	cytoplasm [GO:0005737]; mitochondrion [GO:0005739]; cytosol [GO:0005829]
Dynactin subunit 4	Q9UJW0	DCTN4	Q9UJW0: 52.60869565217391%	2.56061	0.0206673	Untreated senescent VSMCs / Untreated proliferating VSMCs	0.00508205	24	1	4.08127		protein binding [GO:0005515]	kinetochore [GO:0000776]; spindle pole [GO:0000922]; stress fiber [GO:0001725]; nucleus [GO:0005634]; cytoplasm [GO:0005737]; centrosome [GO:0005813]; cytosol [GO:0005829]; cytoskeleton [GO:0005856]; focal adhesion [GO:0005925]; cell cortex [GO:0005938]; sarcomere [GO:0030017]; cytoplasmic dynein complex [GO:0005868]; dynactin complex [GO:0005869]
Valine--tRNA ligase	P26640	VARS1	P26640: 48.25949367088608%	2.55939	0.0188198	Untreated senescent VSMCs / Untreated proliferating VSMCs	0.0037228	24	1	4.23055	translation [GO:0006412]; tRNA aminoacylation for protein translation [GO:0006418]; valyl-tRNA aminoacylation [GO:0006438]; aminoacyl-tRNA metabolism involved in translational fidelity [GO:0106074]	nucleotide binding [GO:0000166]; aminoacyl-tRNA deacylase activity [GO:0002161]; aminoacyl-tRNA ligase activity [GO:0004812]; valine-tRNA ligase activity [GO:0004832]; protein binding [GO:0005515]; ATP binding [GO:0005524]; ligase activity [GO:0016874]	endoplasmic reticulum [GO:0005783]; cytosol [GO:0005829]
F-box only protein 22	Q8NEZ5	FBXO22	Q8NEZ5: 18.610421836228287%	2.55893	0.126893	Untreated senescent VSMCs / Untreated proliferating VSMCs	0.0949552	23	0.958333	3.89551	ubiquitin-dependent protein catabolic process [GO:0006511]; proteasome-mediated ubiquitin-dependent protein catabolic process [GO:0043161]; protein polyubiquitination [GO:0000209]; nucleocytoplasmic transport [GO:0006913]; cellular response to starvation [GO:0009267]; regulation of myotube differentiation [GO:0010830]; positive regulation of proteasomal ubiquitin-dependent protein catabolic proce…	ubiquitin-protein transferase activity [GO:0004842]; protein binding [GO:0005515]	nucleus [GO:0005634]; cytoplasm [GO:0005737]; cytosol [GO:0005829]; Z disc [GO:0030018]
Arfaptin-2	P53365	ARFIP2	P53365: 24.04692082111437%	2.55842	0.0222176	Untreated senescent VSMCs / Untreated proliferating VSMCs	0.00668344	24	1	3.92492	mitophagy [GO:0000423]; autophagy [GO:0006914]; small GTPase-mediated signal transduction [GO:0007264]; intracellular protein localization [GO:0008104]; lamellipodium assembly [GO:0030032]; actin cytoskeleton organization [GO:0030036]; ruffle organization [GO:0031529]; protein localization to phagophore assembly site [GO:0034497]; intracellular protein transport [GO:0006886]; regulation of Arp2/3…	protein binding [GO:0005515]; GTP binding [GO:0005525]; protein domain specific binding [GO:0019904]; GTP-dependent protein binding [GO:0030742]; small GTPase binding [GO:0031267]; identical protein binding [GO:0042802]; cadherin binding [GO:0045296]; phosphatidylinositol-4-phosphate binding [GO:0070273]; membrane curvature sensor activity [GO:0140090]; phospholipid binding [GO:0005543]	ruffle [GO:0001726]; nucleolus [GO:0005730]; cytoplasm [GO:0005737]; Golgi apparatus [GO:0005794]; cytosol [GO:0005829]; plasma membrane [GO:0005886]; cell cortex [GO:0005938]; membrane [GO:0016020]; trans-Golgi network membrane [GO:0032588]
Succinate--CoA ligase [ADP-forming] subunit beta, mitochondrial;Isoform of Q9P2R7, Isoform 2 of Succinate--CoA ligase [ADP-forming] subunit beta, mitochondrial	Q9P2R7;Q9P2R7-2	SUCLA2;SUCLA2	Q9P2R7: 40.38876889848812%; Q9P2R7-2: 42.40362811791383%	2.5583	0.0203299	Untreated senescent VSMCs / Untreated proliferating VSMCs	0.00479524	24	1	4.131	tricarboxylic acid cycle [GO:0006099]; succinyl-CoA metabolic process [GO:0006104]; succinate metabolic process [GO:0006105]; succinyl-CoA pathway [GO:0006781]; succinyl-CoA catabolic process [GO:1901289]	nucleotide binding [GO:0000166]; magnesium ion binding [GO:0000287]; catalytic activity [GO:0003824]; succinate-CoA ligase (ADP-forming) activity [GO:0004775]; protein binding [GO:0005515]; ATP binding [GO:0005524]; ligase activity [GO:0016874]; metal ion binding [GO:0046872]	cytoplasm [GO:0005737]; mitochondrion [GO:0005739]; mitochondrial matrix [GO:0005759]; extracellular exosome [GO:0070062]; succinate-CoA ligase complex (ADP-forming) [GO:0009361]; succinate-CoA ligase complex [GO:0042709]
Heat shock protein beta-6	O14558	HSPB6	O14558: 48.75%	2.55794	0.0383967	Untreated senescent VSMCs / Untreated proliferating VSMCs	0.0197098	24	1	4.13708	protein folding [GO:0006457]; negative regulation of cardiac muscle cell apoptotic process [GO:0010667]; positive regulation of angiogenesis [GO:0045766]; response to heat [GO:0009408]; protein refolding [GO:0042026]; negative regulation of apoptotic process [GO:0043066]	structural constituent of eye lens [GO:0005212]; protein kinase binding [GO:0019901]; protein homodimerization activity [GO:0042803]; protein folding chaperone [GO:0044183]; unfolded protein binding [GO:0051082]; protein-folding chaperone binding [GO:0051087]	extracellular region [GO:0005576]; nucleus [GO:0005634]; cytoplasm [GO:0005737]; mitochondrion [GO:0005739]; cytosol [GO:0005829]; nuclear speck [GO:0016607]
Myosin-9	P35579	MYH9	P35579: 68.92857142857143%	2.55747	0.01791	Untreated senescent VSMCs / Untreated proliferating VSMCs	0.00291186	24	1	4.89482	meiotic spindle organization [GO:0000212]; in utero embryonic development [GO:0001701]; establishment of T cell polarity [GO:0001768]; plasma membrane repair [GO:0001778]; cell adhesion [GO:0007155]; myoblast fusion [GO:0007520]; regulation of cell shape [GO:0008360]; actin filament-based movement [GO:0030048]; uropod organization [GO:0032796]; cell motility [GO:0048870]; establishment of meiotic…	microfilament motor activity [GO:0000146]; actin filament binding [GO:0051015]; nucleotide binding [GO:0000166]; virus receptor activity [GO:0001618]; RNA binding [GO:0003723]; cytoskeletal motor activity [GO:0003774]; actin binding [GO:0003779]; integrin binding [GO:0005178]; protein binding [GO:0005515]; calmodulin binding [GO:0005516]; ATP binding [GO:0005524]; protein domain specific binding …	focal adhesion [GO:0005925]; COP9 signalosome [GO:0008180]; cell surface [GO:0009986]; stress fiber [GO:0001725]; ruffle [GO:0001726]; immunological synapse [GO:0001772]; uropod [GO:0001931]; nucleus [GO:0005634]; cytoplasm [GO:0005737]; Golgi apparatus [GO:0005794]; spindle [GO:0005819]; actomyosin contractile ring [GO:0005826]; cytosol [GO:0005829]; cytoskeleton [GO:0005856]; plasma membrane [G…
CCA tRNA nucleotidyltransferase 1, mitochondrial;Isoform of Q96Q11, Isoform 2 of CCA tRNA nucleotidyltransferase 1, mitochondrial	Q96Q11;Q96Q11-2	TRNT1;TRNT1	Q96Q11: 41.705069124423964%; Q96Q11-2: 43.71980676328502%	2.55717	0.0298504	Untreated senescent VSMCs / Untreated proliferating VSMCs	0.0134	24	1	3.95746	tRNA 3'-terminal CCA addition [GO:0001680]; RNA processing [GO:0006396]; tRNA processing [GO:0008033]; tRNA 3'-end processing [GO:0042780]; rescue of stalled ribosome [GO:0072344]; tRNA surveillance [GO:0106354]; mitochondrial tRNA 3'-end processing [GO:1990180]	tRNA binding [GO:0000049]; nucleotide binding [GO:0000166]; RNA binding [GO:0003723]; CCA tRNA nucleotidyltransferase activity [GO:0004810]; protein binding [GO:0005515]; ATP binding [GO:0005524]; transferase activity [GO:0016740]; nucleotidyltransferase activity [GO:0016779]; 5'-3' RNA polymerase activity [GO:0034062]; protein homodimerization activity [GO:0042803]; metal ion binding [GO:0046872…	nucleus [GO:0005634]; mitochondrion [GO:0005739]; cytosol [GO:0005829]; nucleoplasm [GO:0005654]; cytoplasm [GO:0005737]; mitochondrial matrix [GO:0005759]
Actin-related protein 10	Q9NZ32	ACTR10	Q9NZ32: 46.043165467625904%	2.55696	0.019209	Untreated senescent VSMCs / Untreated proliferating VSMCs	0.00399837	24	1	4.02171	microtubule-based movement [GO:0007018]; retrograde axonal transport of mitochondrion [GO:0098958]	protein binding [GO:0005515]	extracellular region [GO:0005576]; cytoplasm [GO:0005737]; cytosol [GO:0005829]; cytoskeleton [GO:0005856]; azurophil granule lumen [GO:0035578]; axon cytoplasm [GO:1904115]; ficolin-1-rich granule lumen [GO:1904813]; dynactin complex [GO:0005869]
Cytosolic Fe-S cluster assembly factor NUBP1;Isoform of P53384, Isoform 2 of Cytosolic Fe-S cluster assembly factor NUBP1	P53384;P53384-2	NUBP1;NUBP1	P53384: 17.5%; P53384-2: 18.12297734627832%	2.55618	0.0533893	Untreated senescent VSMCs / Untreated proliferating VSMCs	0.0314498	23	0.958333	3.82488	negative regulation of centrosome duplication [GO:0010826]; centrosome localization [GO:0051642]; protein localization to cell cortex [GO:0072697]; regulation of cell growth [GO:0001558]; intracellular iron ion homeostasis [GO:0006879]; iron-sulfur cluster assembly [GO:0016226]; cell projection organization [GO:0030030]	nucleotide binding [GO:0000166]; protein binding [GO:0005515]; ATP binding [GO:0005524]; metal ion binding [GO:0046872]; iron-sulfur cluster binding [GO:0051536]; 4 iron, 4 sulfur cluster binding [GO:0051539]; ATP-dependent FeS chaperone activity [GO:0140663]	nucleus [GO:0005634]; cytoplasm [GO:0005737]; Golgi apparatus [GO:0005794]; centrosome [GO:0005813]; centriole [GO:0005814]; microtubule organizing center [GO:0005815]; cytosol [GO:0005829]; cytoskeleton [GO:0005856]; cilium [GO:0005929]; cell projection [GO:0042995]
Prostaglandin G/H synthase 2	P35354	PTGS2	P35354: 30.629139072847682%	2.55571	0.0399577	Untreated senescent VSMCs / Untreated proliferating VSMCs	0.0209421	24	1	4.19554	embryo implantation [GO:0007566]; regulation of blood pressure [GO:0008217]; response to nematode [GO:0009624]; response to selenium ion [GO:0010269]; cyclooxygenase pathway [GO:0019371]; prostaglandin secretion [GO:0032310]; regulation of cell population proliferation [GO:0042127]; decidualization [GO:0046697]; cellular response to fluid shear stress [GO:0071498]; prostaglandin biosynthetic proc…	peroxidase activity [GO:0004601]; prostaglandin-endoperoxide synthase activity [GO:0004666]; protein binding [GO:0005515]; oxidoreductase activity [GO:0016491]; oxidoreductase activity, acting on single donors with incorporation of molecular oxygen [GO:0016701]; enzyme binding [GO:0019899]; heme binding [GO:0020037]; protein homodimerization activity [GO:0042803]; metal ion binding [GO:0046872]; …	nucleus [GO:0005634]; nuclear inner membrane [GO:0005637]; nuclear outer membrane [GO:0005640]; cytoplasm [GO:0005737]; endoplasmic reticulum [GO:0005783]; endoplasmic reticulum lumen [GO:0005788]; endoplasmic reticulum membrane [GO:0005789]; cytosol [GO:0005829]; membrane [GO:0016020]; neuron projection [GO:0043005]
Leucine-rich repeat-containing protein 59	Q96AG4	LRRC59	Q96AG4: 36.156351791530945%	2.55501	0.0284864	Untreated senescent VSMCs / Untreated proliferating VSMCs	0.0122747	24	1	4.64049	intracellular signal transduction [GO:0035556]	RNA binding [GO:0003723]; protein binding [GO:0005515]; cadherin binding [GO:0045296]	nucleus [GO:0005634]; nuclear envelope [GO:0005635]; endoplasmic reticulum [GO:0005783]; endoplasmic reticulum membrane [GO:0005789]; membrane [GO:0016020]; mitochondrial nucleoid [GO:0042645]; cytoplasm [GO:0005737]
Isoform of P49419, Isoform 2 of Alpha-aminoadipic semialdehyde dehydrogenase	P49419-2	ALDH7A1	P49419-2: 54.59882583170255%	2.55446	0.0184092	Untreated senescent VSMCs / Untreated proliferating VSMCs	0.00341347	24	1	4.15785	aldehyde metabolic process [GO:0006081]; sensory perception of sound [GO:0007605]; glycine betaine biosynthetic process from choline [GO:0019285]; choline catabolic process [GO:0042426]	aldehyde dehydrogenase (NAD+) activity [GO:0004029]; L-aminoadipate-semialdehyde dehydrogenase activity [GO:0004043]; protein binding [GO:0005515]; betaine-aldehyde dehydrogenase (NAD+) activity [GO:0008802]; oxidoreductase activity [GO:0016491]; oxidoreductase activity, acting on the aldehyde or oxo group of donors, NAD or NADP as acceptor [GO:0016620]; identical protein binding [GO:0042802]	nucleus [GO:0005634]; cytoplasm [GO:0005737]; mitochondrion [GO:0005739]; mitochondrial matrix [GO:0005759]; cytosol [GO:0005829]; extracellular exosome [GO:0070062]
Leucine-rich repeat-containing protein 47	Q8N1G4	LRRC47	Q8N1G4: 52.83018867924528%	2.5528	0.0132838	Untreated senescent VSMCs / Untreated proliferating VSMCs	0.000932492	24	1	4.12068	phenylalanyl-tRNA aminoacylation [GO:0006432]	RNA binding [GO:0003723]; phenylalanine-tRNA ligase activity [GO:0004826]; protein binding [GO:0005515]
AP-2 complex subunit alpha-1;Isoform of O95782, Isoform B of AP-2 complex subunit alpha-1	O95782;O95782-2	AP2A1;AP2A1	O95782: 55.27123848515865%; O95782-2: 56.54450261780105%	2.55077	0.0189022	Untreated senescent VSMCs / Untreated proliferating VSMCs	0.00381739	24	1	4.39221	intracellular protein transport [GO:0006886]; Golgi to endosome transport [GO:0006895]; endocytosis [GO:0006897]; positive regulation of neuron projection development [GO:0010976]; protein transport [GO:0015031]; vesicle-mediated transport [GO:0016192]; positive regulation of receptor-mediated endocytosis [GO:0048260]; synaptic vesicle endocytosis [GO:0048488]; clathrin-dependent endocytosis [GO:…	clathrin adaptor activity [GO:0035615]; protein binding [GO:0005515]; protein kinase binding [GO:0019901]; protein-containing complex binding [GO:0044877]; low-density lipoprotein particle receptor binding [GO:0050750]	synaptic vesicle [GO:0008021]; postsynaptic endocytic zone [GO:0098843]; glutamatergic synapse [GO:0098978]; cytosol [GO:0005829]; plasma membrane [GO:0005886]; clathrin-coated pit [GO:0005905]; cytoplasmic side of plasma membrane [GO:0009898]; membrane [GO:0016020]; basolateral plasma membrane [GO:0016323]; apical plasma membrane [GO:0016324]; clathrin-coated vesicle [GO:0030136]; endocytic vesi…
Bifunctional 3'-phosphoadenosine 5'-phosphosulfate synthase 2;Isoform of O95340, Isoform B of Bifunctional 3'-phosphoadenosine 5'-phosphosulfate synthase 2	O95340;O95340-2	PAPSS2;PAPSS2	O95340: 61.40065146579805%; O95340-2: 60.90468497576737%	2.54934	0.0202311	Untreated senescent VSMCs / Untreated proliferating VSMCs	0.00455703	24	1	4.385	sulfate assimilation [GO:0000103]; hormone metabolic process [GO:0042445]; 3'-phosphoadenosine 5'-phosphosulfate biosynthetic process [GO:0050428]	nucleotide binding [GO:0000166]; catalytic activity [GO:0003824]; adenylylsulfate kinase activity [GO:0004020]; sulfate adenylyltransferase (ATP) activity [GO:0004781]; protein binding [GO:0005515]; ATP binding [GO:0005524]; kinase activity [GO:0016301]; transferase activity [GO:0016740]; nucleotidyltransferase activity [GO:0016779]	nucleus [GO:0005634]; cytosol [GO:0005829]
Rab3 GTPase-activating protein non-catalytic subunit	Q9H2M9	RAB3GAP2	Q9H2M9: 28.57142857142857%	2.54835	0.0179093	Untreated senescent VSMCs / Untreated proliferating VSMCs	0.00288777	24	1	3.98382	intracellular protein transport [GO:0006886]; regulation of GTPase activity [GO:0043087]; establishment of protein localization to endoplasmic reticulum membrane [GO:0097051]; positive regulation of protein lipidation [GO:1903061]; positive regulation of endoplasmic reticulum tubular network organization [GO:1903373]; positive regulation of autophagosome assembly [GO:2000786]; macroautophagy [GO:…	guanyl-nucleotide exchange factor activity [GO:0005085]; GTPase activator activity [GO:0005096]; protein binding [GO:0005515]; enzyme activator activity [GO:0008047]; enzyme regulator activity [GO:0030234]; small GTPase binding [GO:0031267]	cytoplasm [GO:0005737]; endoplasmic reticulum [GO:0005783]; endoplasmic reticulum membrane [GO:0005789]; cytosol [GO:0005829]; plasma membrane [GO:0005886]; protein-containing complex [GO:0032991]; autophagosome [GO:0005776]; presynaptic membrane [GO:0042734]
Large ribosomal subunit protein eL22	P35268	RPL22	P35268: 50.78125%	2.54774	0.0237456	Untreated senescent VSMCs / Untreated proliferating VSMCs	0.00809633	24	1	4.78434	alpha-beta T cell differentiation [GO:0046632]; cytoplasmic translation [GO:0002181]; translation [GO:0006412]; translation at presynapse [GO:0140236]	RNA binding [GO:0003723]; structural constituent of ribosome [GO:0003735]; protein binding [GO:0005515]; heparin binding [GO:0008201]; identical protein binding [GO:0042802]	ribosome [GO:0005840]; synapse [GO:0045202]; presynapse [GO:0098793]; glutamatergic synapse [GO:0098978]; nucleus [GO:0005634]; cytoplasm [GO:0005737]; cytosol [GO:0005829]; focal adhesion [GO:0005925]; extracellular exosome [GO:0070062]; cytosolic large ribosomal subunit [GO:0022625]; cytosolic ribosome [GO:0022626]; ribonucleoprotein complex [GO:1990904]
[truncated: 5,886 more rows]

## Sheet: Sen Metformin vs Untreated
Protein Name	UniProt ID	Gene	Coverage	Fold Change (Log2)	Adjusted p-Value	Comparison	p-Value	N Samples	Frac. Samples	Median Int. (Log10)	Biological Process	Molecular Function	Cellular Component
[truncated: 6,322 more rows]

## Sheet: Sen Rapamycin vs Untreated
Protein Name	UniProt ID	Gene	Coverage	Fold Change (Log2)	Adjusted p-Value	Comparison	p-Value	N Samples	Frac. Samples	Median Int. (Log10)	Biological Process	Molecular Function	Cellular Component
[truncated: 6,325 more rows]

[truncated: 4 more sheets: Sen Fisetin vs Untreated, Prol Metformin vs Untreated, Prol Rapamycin vs Untreated, Prol Fisetin vs Untreated]
